# Supplementary material for: Effect of SYTL3-SLC22A3 Variants, Their Haplotypes, and G × E Interactions on Serum Lipid Levels and the Risk of Coronary Artery Disease and Ischaemic Stroke
Source: Front Cardiovasc Med. 2021 Aug 12;8:713068. doi: 10.3389/fcvm.2021.713068 (PMC8387813; doi:10.3389/fcvm.2021.713068)
Supplement: Supplementary file 2 [file Table_2.XLS]

## Sheet: Sheet1
Sample number	Group	Genotype (rs9364496)	Genotype (rs6455600)	Genotype (rs2129209)	Genotype (rs9456350)	Genotype (rs446809)	Genotype (rs539298)
1	Control	A/A	T/T	A/C	A/G	A/A	A/A
2	Control	A/A	C/C	A/C	A/A	C/A	A/G
3	Control	A/A	C/C	A/C	A/A	C/A	A/G
4	Control	A/A	C/C	A/C	A/A	C/A	A/G
5	Control	A/A	C/C	A/C	A/G	C/A	A/G
6	Control	A/A	C/C	A/C	A/A	C/A	A/G
7	Control	A/A	C/C	A/C	A/A	C/A	A/G
8	Control	A/A	C/C	A/C	A/A	C/A	A/G
9	Control	A/A	C/C	A/C	A/A	C/A	A/G
10	Control	A/A	T/T	A/C	A/G	C/A	A/G
11	Control	A/A	C/C	C/C	A/A	C/A	A/G
12	Control	A/A	C/C	C/C	A/A	C/A	A/G
13	Control	A/A	C/C	C/C	A/A	C/A	A/G
14	Control	G/A	T/T	C/C	A/A	C/A	A/G
15	Control	A/A	C/C	A/C	A/A	C/A	A/G
16	Control	A/A	T/T	A/C	G/G	C/A	A/G
17	Control	A/A	C/C	A/C	A/G	C/A	A/G
18	Control	A/A	C/C	A/C	A/A	C/A	A/G
19	Control	A/A	C/C	A/C	A/A	C/A	A/G
20	Control	A/A	T/T	C/C	A/G	C/A	A/G
21	Control	A/A	C/C	A/C	A/A	C/A	A/G
22	Control	A/A	C/C	A/C	A/A	C/C	A/A
23	Control	A/A	C/C	A/C	A/A	C/C	A/A
24	Control	A/A	C/C	A/C	A/A	C/C	A/A
25	Control	A/A	C/C	A/C	A/A	C/C	A/A
26	Control	A/A	C/C	A/C	A/A	C/C	G/G
27	Control	A/A	C/C	A/A	A/A	C/C	A/A
28	Control	A/A	C/C	A/C	A/G	C/C	A/A
29	Control	A/A	C/C	A/A	A/A	C/C	A/A
30	Control	A/A	C/C	A/C	A/G	C/C	G/G
31	Control	A/A	C/C	A/C	A/G	C/C	G/G
32	Control	A/A	C/C	A/C	A/G	C/C	A/A
33	Control	A/A	C/C	A/A	A/A	C/C	G/G
34	Control	G/G	C/C	A/C	A/A	C/C	A/A
35	Control	G/G	C/C	A/C	A/A	C/C	A/A
36	Control	A/A	C/C	A/C	A/A	C/C	A/A
37	Control	A/A	C/C	A/C	A/G	C/C	A/A
38	Control	A/A	T/T	A/A	A/A	C/C	G/G
39	Control	A/A	T/T	A/A	A/A	C/C	G/G
40	Control	A/A	T/T	C/C	A/G	C/A	A/G
41	Control	A/A	C/C	A/C	A/G	C/C	G/G
42	Control	A/A	T/T	A/A	A/A	C/A	A/G
43	Control	A/A	T/T	A/A	A/A	C/A	A/G
44	Control	A/A	T/T	A/C	A/G	C/C	A/A
45	Control	A/A	T/T	A/A	A/A	C/A	G/G
46	Control	A/A	C/C	A/C	A/A	C/A	G/G
47	Control	A/A	T/T	A/A	A/A	C/A	A/G
48	Control	A/A	C/C	A/C	A/A	C/C	G/G
49	Control	A/A	C/C	A/A	A/A	C/C	A/A
50	Control	A/A	C/C	A/A	A/A	C/C	A/A
51	Control	A/A	C/C	A/A	A/A	C/C	A/A
52	Control	G/A	C/T	A/A	A/A	C/A	A/G
53	Control	A/A	C/C	A/A	A/A	C/C	A/A
54	Control	G/A	C/T	A/A	A/A	C/C	A/A
55	Control	G/A	C/T	A/A	A/A	C/C	A/A
56	Control	G/A	C/T	A/C	A/A	C/A	A/G
57	Control	A/A	C/C	A/A	A/A	C/C	A/A
58	Control	G/A	C/T	A/A	A/A	C/C	A/A
59	Control	A/A	C/C	A/A	A/A	C/C	A/A
60	Control	G/A	C/T	A/C	A/G	C/C	A/A
61	Control	A/A	C/C	A/A	A/A	C/C	A/A
62	Control	A/A	C/C	A/C	A/G	C/C	A/A
63	Control	G/A	C/T	A/A	A/A	C/C	A/A
64	Control	A/A	C/C	A/C	A/G	C/C	A/A
65	Control	G/A	C/T	A/A	A/A	C/C	A/A
66	Control	G/A	C/T	A/C	A/A	C/C	A/A
67	Control	G/A	C/T	A/C	A/A	C/C	A/A
68	Control	G/A	C/T	A/A	A/A	C/C	A/A
69	Control	A/A	C/C	A/A	A/A	C/C	A/A
70	Control	G/A	C/T	A/A	A/A	C/C	A/A
71	Control	A/A	C/C	A/C	A/G	C/C	A/A
72	Control	A/A	C/C	A/C	A/G	C/C	A/A
73	Control	A/A	C/C	A/A	A/A	C/C	A/A
74	Control	A/A	C/C	A/A	A/A	C/C	A/A
75	Control	A/A	C/T	A/A	A/A	C/C	A/A
76	Control	G/A	C/T	A/C	A/G	C/C	A/A
77	Control	G/A	C/T	A/A	A/A	C/C	A/A
78	Control	G/G	T/T	C/C	A/G	C/C	A/A
79	Control	G/A	C/T	A/C	A/A	C/C	A/A
80	Control	G/A	C/T	A/C	A/A	C/C	A/A
81	Control	A/A	C/T	A/A	A/A	C/C	A/A
82	Control	G/A	C/T	A/C	A/A	C/C	A/A
83	Control	A/A	C/T	A/A	A/A	C/C	A/A
84	Control	A/A	C/C	A/A	A/A	C/C	A/A
85	Control	A/A	C/C	A/A	A/A	C/C	A/A
86	Control	G/A	C/T	A/C	A/G	C/A	A/G
87	Control	A/A	C/C	A/A	A/A	C/C	A/A
88	Control	G/G	C/C	A/C	A/A	C/C	A/A
89	Control	G/A	C/T	A/C	A/A	C/C	A/A
90	Control	G/A	C/T	A/C	A/G	C/A	A/G
91	Control	A/A	C/C	A/A	A/A	C/C	A/A
92	Control	G/A	C/T	A/C	A/A	C/C	A/A
93	Control	A/A	C/T	A/C	A/A	C/C	A/A
94	Control	A/A	C/C	A/A	A/A	C/C	A/A
95	Control	A/A	C/C	A/A	A/A	C/C	A/A
96	Control	A/A	C/C	A/A	A/A	C/C	A/A
97	Control	A/A	C/C	A/A	A/A	C/C	A/A
98	Control	G/A	C/T	A/C	A/G	C/C	A/A
99	Control	G/A	C/T	A/C	A/G	C/C	A/A
100	Control	A/A	C/C	A/A	A/A	C/C	A/A
101	Control	G/A	C/T	A/C	A/G	C/C	A/A
102	Control	G/A	C/T	A/C	A/G	C/A	A/G
103	Control	A/A	C/T	A/C	A/A	C/C	A/A
104	Control	A/A	C/T	A/A	A/A	C/C	A/A
105	Control	G/A	C/T	A/C	A/G	C/A	A/G
106	Control	A/A	C/C	A/A	A/A	C/C	A/A
107	Control	A/A	C/C	A/A	A/A	C/C	A/A
108	Control	G/A	C/T	A/C	A/A	C/C	A/A
109	Control	G/A	C/T	A/C	A/G	C/A	A/G
110	Control	G/A	C/T	A/A	A/A	C/A	A/G
111	Control	G/G	C/C	A/C	A/A	C/C	A/A
112	Control	A/A	C/C	A/A	A/A	C/C	A/A
113	Control	G/A	C/T	A/C	A/A	C/C	A/A
114	Control	A/A	C/C	A/A	A/A	C/C	A/A
115	Control	A/A	C/C	A/A	A/A	C/C	A/A
116	Control	A/A	C/T	A/A	A/A	C/C	A/A
117	Control	A/A	C/C	A/A	A/A	C/C	A/A
118	Control	A/A	C/C	A/A	A/A	C/C	A/A
119	Control	G/A	C/T	A/C	A/G	C/C	A/A
120	Control	A/A	C/C	A/A	A/A	C/C	A/A
121	Control	A/A	T/T	C/C	G/G	C/C	A/A
122	Control	G/A	C/T	A/A	A/A	C/C	A/A
123	Control	A/A	C/C	A/A	A/A	C/C	A/A
124	Control	G/A	C/T	A/C	A/G	C/C	A/A
125	Control	G/A	C/T	A/A	A/G	C/C	A/A
126	Control	A/A	C/T	A/C	A/A	C/C	A/A
127	Control	G/A	C/T	A/C	A/A	C/C	A/A
128	Control	A/A	C/C	A/C	A/A	C/C	A/A
129	Control	G/A	C/T	A/C	A/A	C/C	A/A
130	Control	A/A	C/C	A/A	A/A	C/C	A/A
131	Control	A/A	C/C	A/A	A/A	C/C	A/A
132	Control	A/A	C/T	A/C	A/A	C/C	A/A
133	Control	A/A	C/C	A/A	A/A	C/C	A/A
134	Control	G/A	C/T	A/C	A/A	C/C	A/A
135	Control	A/A	C/C	A/A	A/A	C/C	A/A
136	Control	A/A	C/C	A/A	A/A	C/A	A/G
137	Control	G/G	T/T	C/C	A/G	C/C	A/A
138	Control	A/A	C/C	A/A	A/A	C/C	A/A
139	Control	G/A	T/T	C/C	A/G	C/C	A/A
140	Control	A/A	C/C	A/A	A/A	C/C	A/A
141	Control	G/A	C/T	A/C	A/G	C/A	A/G
142	Control	A/A	C/C	A/A	A/A	C/C	A/A
143	Control	A/A	C/C	A/A	A/A	C/C	A/A
144	Control	G/A	C/T	A/C	A/G	C/A	A/G
145	Control	G/G	T/T	A/C	A/G	C/C	A/A
146	Control	G/G	T/T	C/C	A/A	C/C	A/A
147	Control	G/A	T/T	C/C	A/G	C/C	A/A
148	Control	A/A	C/C	A/A	A/A	C/C	A/A
149	Control	A/A	C/C	A/A	A/A	C/C	A/A
150	Control	A/A	C/C	A/A	A/A	C/C	A/A
151	Control	G/G	T/T	C/C	A/A	C/C	A/A
152	Control	A/A	C/C	A/A	A/A	C/C	A/A
153	Control	A/A	T/T	A/C	G/G	C/C	A/A
154	Control	A/A	C/T	A/C	A/A	C/A	A/G
155	Control	A/A	C/C	A/A	A/A	C/C	A/A
156	Control	A/A	C/C	A/A	A/A	C/C	A/A
157	Control	A/A	C/C	A/A	A/A	C/C	A/A
158	Control	G/A	T/T	C/C	A/G	C/C	A/A
159	Control	A/A	C/C	A/A	A/A	C/C	A/A
160	Control	A/A	C/C	A/A	A/A	C/C	A/A
161	Control	A/A	C/C	A/A	A/A	C/C	A/A
162	Control	A/A	C/C	A/A	A/A	C/C	A/A
163	Control	A/A	C/T	A/C	A/A	C/C	A/A
164	Control	A/A	C/C	A/A	A/A	C/C	A/A
165	Control	A/A	C/C	A/C	A/A	C/C	A/A
166	Control	G/G	C/C	A/C	A/A	C/C	A/A
167	Control	A/A	C/C	A/C	A/G	C/A	A/G
168	Control	G/A	C/T	A/C	A/G	C/C	A/A
169	Control	A/A	C/C	A/A	A/A	C/C	A/A
170	Control	G/A	C/T	A/C	A/A	C/C	A/A
171	Control	G/G	C/C	A/C	A/A	C/C	A/A
172	Control	G/A	C/T	A/C	A/G	C/A	A/G
173	Control	A/A	C/C	A/A	A/A	C/C	A/A
174	Control	G/G	C/C	A/C	A/A	C/C	A/A
175	Control	G/A	C/T	A/C	A/A	C/A	A/G
176	Control	A/A	C/C	A/A	A/A	C/C	A/A
177	Control	G/A	C/T	A/C	A/G	C/A	A/G
178	Control	G/A	C/T	A/C	A/G	C/A	A/G
179	Control	A/A	C/C	A/A	A/A	C/C	A/A
180	Control	A/A	C/C	A/A	A/A	C/C	G/G
181	Control	G/A	T/T	C/C	A/G	C/C	G/G
182	Control	G/A	C/T	A/C	A/G	C/C	A/A
183	Control	A/A	C/C	A/A	A/A	C/C	G/G
184	Control	G/A	C/T	A/C	A/G	C/A	A/G
185	Control	A/A	C/C	A/A	A/A	C/C	G/G
186	Control	A/A	C/C	A/C	A/G	C/C	A/A
187	Control	A/A	C/C	A/A	A/A	C/C	A/A
188	Control	A/A	T/T	C/C	A/G	C/C	A/A
189	Control	A/A	C/C	A/A	A/A	C/C	A/A
190	Control	A/A	C/C	A/A	A/A	C/C	A/A
191	Control	A/A	C/C	A/A	A/A	C/C	A/A
192	Control	A/A	C/C	A/A	A/A	C/C	A/A
193	Control	A/A	C/C	A/A	A/A	C/C	A/A
194	Control	A/A	C/C	A/A	A/A	C/A	A/G
195	Control	G/A	C/T	A/A	A/A	C/C	A/A
196	Control	G/A	C/T	A/A	A/A	C/C	A/A
197	Control	G/G	T/T	C/C	A/G	C/C	A/A
198	Control	A/A	C/C	A/A	A/A	C/C	A/A
199	Control	G/A	C/T	A/C	A/G	C/C	A/A
200	Control	G/A	C/T	A/C	A/G	C/A	A/G
201	Control	G/A	C/T	A/C	A/A	C/C	G/G
202	Control	A/A	C/C	A/A	A/A	C/C	G/G
203	Control	A/A	C/C	A/A	A/A	C/C	G/G
204	Control	G/A	C/T	A/C	A/A	C/C	A/A
205	Control	A/A	C/T	A/A	A/A	C/A	A/G
206	Control	G/A	C/T	A/C	A/G	C/A	A/G
207	Control	G/A	C/T	A/A	A/A	C/A	A/G
208	Control	G/A	C/T	A/C	A/A	C/C	G/G
209	Control	G/A	C/T	A/C	A/G	C/A	A/G
210	Control	G/G	C/C	A/C	A/G	C/A	A/G
211	Control	G/A	C/T	A/C	A/A	C/C	A/A
212	Control	G/A	C/T	A/C	A/G	C/A	A/G
213	Control	A/A	C/C	A/A	A/A	C/C	A/A
214	Control	A/A	C/C	A/A	A/A	C/A	A/G
215	Control	A/A	C/C	A/A	A/A	C/C	A/A
216	Control	A/A	C/C	A/A	A/A	C/C	A/A
217	Control	A/A	C/C	A/A	A/A	C/C	A/A
218	Control	G/G	T/T	C/C	A/G	C/A	G/G
219	Control	A/A	C/C	A/A	A/A	C/C	A/A
220	Control	G/A	C/T	A/C	A/A	C/A	A/G
221	Control	A/A	C/T	A/A	A/A	C/C	A/A
222	Control	G/A	C/T	A/C	A/A	C/C	A/A
223	Control	A/A	C/C	A/A	A/A	C/C	A/A
224	Control	A/A	T/T	C/C	A/A	C/A	A/G
225	Control	G/A	C/T	A/C	A/A	C/A	A/G
226	Control	A/A	C/C	A/A	A/A	C/C	A/A
227	Control	A/A	C/C	A/A	A/A	C/A	G/G
228	Control	G/A	C/T	A/C	A/G	C/A	A/G
229	Control	A/A	C/C	A/A	A/A	C/C	A/A
230	Control	A/A	C/C	A/A	A/A	C/C	A/A
231	Control	A/A	C/C	A/A	A/A	C/C	A/A
232	Control	G/A	C/T	A/C	A/A	C/C	A/A
233	Control	G/A	C/T	A/C	A/A	C/C	G/G
234	Control	A/A	C/T	A/C	A/A	C/C	A/A
235	Control	A/A	C/C	A/A	A/A	C/C	A/A
236	Control	A/A	C/T	A/C	A/A	C/A	A/G
237	Control	A/A	C/C	A/A	A/A	C/C	A/A
238	Control	A/A	C/C	A/A	A/A	C/C	A/A
239	Control	G/A	C/T	A/C	A/G	C/C	A/A
240	Control	A/A	C/C	A/A	A/A	C/C	A/A
241	Control	G/A	C/T	A/C	A/G	C/A	A/G
242	Control	A/A	C/C	A/A	A/A	C/C	A/A
243	Control	A/A	C/T	A/A	A/A	C/A	A/G
244	Control	G/A	C/T	A/C	A/G	C/A	A/G
245	Control	G/A	C/T	A/C	A/A	C/C	A/A
246	Control	A/A	C/C	A/A	A/A	C/C	A/A
247	Control	A/A	C/C	A/A	A/A	C/C	A/A
248	Control	G/A	C/T	A/C	A/G	C/A	A/G
249	Control	A/A	C/C	A/A	A/A	C/C	A/A
250	Control	G/A	C/T	A/A	A/A	C/A	A/G
251	Control	G/G	C/C	A/C	A/A	C/C	A/A
252	Control	A/A	C/C	A/A	A/A	C/C	A/A
253	Control	A/A	C/C	A/A	A/A	C/C	A/A
254	Control	A/A	T/T	C/C	G/G	C/C	A/A
255	Control	G/A	C/T	A/C	A/A	C/C	G/G
256	Control	A/A	C/C	A/A	A/A	C/C	A/A
257	Control	A/A	C/C	A/A	A/A	C/C	A/A
258	Control	A/A	C/T	A/A	A/A	C/C	A/A
259	Control	A/A	C/C	A/A	A/A	C/A	A/G
260	Control	A/A	C/C	A/A	A/A	C/C	A/A
261	Control	G/A	C/T	A/C	A/G	C/A	A/G
262	Control	A/A	C/C	A/A	A/A	C/C	A/A
263	Control	A/A	T/T	C/C	G/G	C/C	A/A
264	Control	A/A	C/C	A/A	A/A	C/A	A/G
265	Control	A/A	C/C	A/A	A/A	C/C	A/A
266	Control	G/A	C/T	A/C	A/G	C/C	A/A
267	Control	G/A	C/T	A/A	A/G	C/C	A/A
268	Control	A/A	C/T	A/C	A/A	C/C	A/A
269	Control	A/A	C/C	A/A	A/A	C/C	A/A
270	Control	A/A	C/C	A/A	A/A	C/C	A/A
271	Control	G/A	C/T	A/C	A/A	C/C	A/A
272	Control	A/A	C/C	A/A	A/A	C/C	A/A
273	Control	G/G	T/T	C/C	A/G	C/A	A/G
274	Control	A/A	C/C	A/A	A/A	C/A	A/G
275	Control	A/A	C/T	A/C	A/A	C/A	A/G
276	Control	A/A	C/T	A/C	A/A	C/A	A/G
277	Control	A/A	C/T	A/A	A/A	C/C	A/A
278	Control	A/A	C/C	A/A	A/A	C/A	A/G
279	Control	G/A	C/T	A/C	A/A	C/A	A/G
280	Control	G/G	T/T	C/C	A/G	C/C	A/A
281	Control	A/A	C/C	A/A	A/A	C/A	A/G
282	Control	G/A	T/T	C/C	A/G	C/A	A/G
283	Control	A/A	C/C	A/A	A/A	C/C	A/A
284	Control	A/A	C/T	A/A	A/A	C/C	A/A
285	Control	A/A	C/C	A/A	A/A	C/A	A/G
286	Control	A/A	C/C	A/A	A/A	C/C	A/A
287	Control	G/A	C/T	A/C	A/G	C/A	A/G
288	Control	G/A	C/T	A/C	A/A	C/C	A/A
289	Control	A/A	C/C	A/A	A/A	C/A	A/G
290	Control	G/G	T/T	C/C	A/A	C/C	A/A
291	Control	A/A	C/C	A/A	A/A	C/C	A/A
292	Control	G/A	T/T	C/C	A/G	C/A	A/G
293	Control	A/A	C/C	A/A	A/A	C/C	A/A
294	Control	A/A	C/C	A/A	A/A	C/C	A/A
295	Control	A/A	C/C	A/A	A/A	C/A	A/G
296	Control	G/A	C/T	A/C	A/A	C/A	A/G
297	Control	A/A	C/C	A/A	A/A	C/C	A/A
298	Control	A/A	C/C	A/A	A/A	C/C	A/A
299	Control	A/A	C/C	A/A	A/A	C/C	G/G
300	Control	G/A	C/T	A/C	A/G	C/A	A/G
301	Control	A/A	C/T	A/C	A/A	C/C	A/A
302	Control	A/A	C/C	A/A	A/A	C/A	A/G
303	Control	G/A	C/T	A/C	A/G	C/A	A/G
304	Control	A/A	C/T	A/C	A/A	C/C	A/A
305	Control	A/A	T/T	A/C	G/G	C/C	A/G
306	Control	A/A	C/T	A/C	A/A	C/A	A/G
307	Control	A/A	C/C	A/A	A/A	C/C	A/G
308	Control	A/A	C/C	A/A	A/A	C/A	A/G
309	Control	G/A	C/T	A/C	A/A	C/C	A/G
310	Control	A/A	C/C	A/A	A/A	C/C	A/A
311	Control	A/A	C/C	A/A	A/A	C/A	A/G
312	Control	A/A	C/C	A/A	A/A	C/C	A/A
313	Control	A/A	C/C	A/A	A/A	C/C	A/G
314	Control	A/A	C/C	A/A	A/A	C/A	A/G
315	Control	A/A	C/T	A/C	A/A	C/A	A/G
316	Control	A/A	C/C	A/A	A/A	C/C	G/G
317	Control	A/A	C/C	A/A	A/A	C/C	A/A
318	Control	A/A	C/C	A/A	A/A	C/C	G/G
319	Control	A/A	C/C	A/A	A/A	C/C	G/G
320	Control	A/A	C/C	A/C	A/G	C/A	A/G
321	Control	A/A	C/C	A/A	A/A	C/C	G/G
322	Control	G/A	C/T	A/C	A/G	C/A	A/G
323	Control	A/A	C/C	A/A	A/A	C/A	A/G
324	Control	G/G	C/C	A/C	A/A	C/C	A/G
325	Control	G/A	C/T	A/C	A/A	C/A	A/G
326	Control	A/A	C/C	A/A	A/A	C/C	G/G
327	Control	A/A	C/C	A/A	A/A	C/C	A/A
328	Control	A/A	C/C	A/A	A/A	C/C	A/A
329	Control	A/A	C/C	A/A	A/A	C/A	A/G
330	Control	A/A	C/C	A/A	A/A	C/C	G/G
331	Control	G/A	C/T	A/C	A/G	C/A	A/G
332	Control	A/A	C/C	A/A	A/A	C/A	A/G
333	Control	G/A	C/T	A/C	A/G	C/A	A/G
334	Control	A/A	C/C	A/A	A/A	C/A	A/G
335	Control	G/A	C/T	A/C	A/A	C/C	G/G
336	Control	G/A	C/T	A/C	A/G	C/A	A/G
337	Control	G/A	C/T	A/C	A/G	C/A	A/G
338	Control	G/A	C/T	A/C	A/G	C/A	A/G
339	Control	A/A	C/C	A/A	A/A	C/A	A/G
340	Control	A/A	C/C	A/A	A/A	C/A	A/G
341	Control	A/A	C/C	A/A	A/A	C/A	A/G
342	Control	G/A	C/T	A/A	A/A	C/C	A/A
343	Control	A/A	C/C	A/A	A/A	C/C	G/G
344	Control	A/A	C/T	A/C	A/A	C/C	A/A
345	Control	A/A	C/T	A/C	A/A	C/A	A/G
346	Control	A/A	C/C	A/A	A/A	C/A	A/G
347	Control	A/A	C/C	A/A	A/A	C/C	A/A
348	Control	A/A	C/C	A/A	A/A	C/A	A/G
349	Control	G/A	C/T	A/C	A/A	C/C	G/G
350	Control	G/A	C/T	A/C	A/G	C/A	A/G
351	Control	A/A	C/C	A/A	A/A	C/C	G/G
352	Control	A/A	C/T	A/A	A/A	C/A	A/G
353	Control	A/A	C/C	A/A	A/A	C/C	A/G
354	Control	A/A	C/C	A/A	A/A	C/C	A/G
355	Control	A/A	C/C	A/A	A/A	C/C	A/A
356	Control	G/A	C/T	A/A	A/A	C/A	A/G
357	Control	G/A	C/T	A/C	A/A	C/C	G/G
358	Control	G/G	C/C	A/C	A/G	C/A	A/G
359	Control	G/A	C/T	A/C	A/G	C/A	A/G
360	Control	G/A	C/T	A/C	A/A	C/A	A/G
361	Control	G/A	C/T	A/C	A/G	C/A	A/G
362	Control	A/A	C/C	A/A	A/A	C/C	A/A
363	Control	A/A	C/C	A/C	A/G	C/A	A/G
364	Control	A/A	C/C	A/A	A/A	C/A	A/G
365	Control	G/A	C/T	A/C	A/A	C/A	A/G
366	Control	G/A	C/T	A/C	A/G	C/A	A/G
367	Control	G/A	C/T	A/C	A/G	C/C	A/A
368	Control	A/A	C/C	A/A	A/A	C/A	A/G
369	Control	A/A	C/C	A/A	A/A	C/C	A/G
370	Control	G/A	C/T	A/C	A/G	C/A	A/G
371	Control	A/A	C/C	A/A	A/A	C/A	A/G
372	Control	A/A	C/T	A/A	A/A	C/C	A/A
373	Control	G/A	C/T	A/C	A/A	C/C	A/G
374	Control	G/A	C/T	A/C	A/A	C/A	A/G
375	Control	A/A	C/C	A/A	A/A	C/A	G/G
376	Control	G/A	C/T	A/A	A/A	C/A	A/G
377	Control	A/A	C/C	A/A	A/A	C/A	A/G
378	Control	G/A	C/T	A/C	A/G	C/A	A/G
379	Control	G/G	C/C	A/C	A/A	C/A	A/G
380	Control	A/A	C/C	A/A	A/A	C/C	A/A
381	Control	G/A	C/T	A/C	A/A	C/C	A/A
382	Control	A/A	C/C	A/A	A/A	A/A	A/G
383	Control	G/A	C/T	A/C	A/A	C/A	G/G
384	Control	A/A	C/C	A/A	A/A	C/C	A/A
385	Control	G/A	T/T	C/C	A/G	C/A	A/G
386	Control	A/A	C/C	A/A	A/A	A/A	A/G
387	Control	A/A	C/C	A/A	A/A	C/C	A/A
388	Control	G/A	C/T	A/C	A/G	C/A	A/G
389	Control	A/A	C/C	A/A	A/A	C/A	A/G
390	Control	A/A	C/C	A/A	A/A	C/A	A/G
391	Control	G/A	C/T	A/C	A/G	C/A	A/G
392	Control	A/A	C/C	A/A	A/A	C/A	A/G
393	Control	A/A	C/T	A/C	A/A	A/A	A/G
394	Control	A/A	C/T	A/A	A/A	C/A	A/G
395	Control	G/A	C/T	A/C	A/G	C/A	A/G
396	Control	A/A	C/C	A/A	A/A	C/A	A/G
397	Control	A/A	C/C	A/A	A/A	C/A	A/G
398	Control	G/A	C/T	A/C	A/A	C/C	A/A
399	Control	G/A	C/T	A/C	A/G	C/A	G/G
400	Control	A/A	C/C	A/A	A/A	C/C	A/A
401	Control	A/A	C/C	A/A	A/A	C/C	A/A
402	Control	G/G	C/C	A/C	A/A	C/A	A/G
403	Control	A/A	C/C	A/A	A/A	C/C	A/A
404	Control	A/A	C/C	A/A	A/A	A/A	A/G
405	Control	A/A	C/C	A/A	A/A	C/A	A/G
406	Control	A/A	C/T	A/A	A/A	C/C	A/A
407	Control	A/A	C/C	A/A	A/A	C/A	A/G
408	Control	A/A	C/C	A/A	A/A	C/C	A/A
409	Control	A/A	C/C	A/A	A/A	C/C	A/A
410	Control	G/G	C/T	A/C	A/A	C/A	A/G
411	Control	A/A	C/C	A/A	A/A	C/A	A/G
412	Control	G/A	C/T	A/A	A/A	A/A	A/G
413	Control	G/A	C/T	A/C	A/G	A/A	A/A
414	Control	G/A	C/T	A/A	A/G	C/C	A/A
415	Control	A/A	C/T	A/C	A/A	C/C	A/A
416	Control	G/A	C/T	A/C	A/G	C/A	A/G
417	Control	A/A	C/C	A/C	A/A	C/A	A/G
418	Control	A/A	C/C	A/A	A/A	C/C	A/A
419	Control	G/A	C/T	A/C	A/A	A/A	A/G
420	Control	A/A	C/C	A/A	A/A	C/A	A/G
421	Control	A/A	C/C	A/A	A/A	C/A	A/G
422	Control	A/A	C/T	A/C	A/A	C/A	A/G
423	Control	A/A	C/T	A/C	A/A	C/A	A/G
424	Control	A/A	C/C	A/A	A/A	C/C	A/A
425	Control	G/A	C/T	A/C	A/A	A/A	A/G
426	Control	A/A	C/C	A/A	A/A	C/A	A/G
427	Control	G/G	T/T	C/C	A/G	A/A	A/G
428	Control	A/A	C/C	A/A	A/A	C/A	A/G
429	Control	A/A	C/C	A/A	A/A	C/C	A/A
430	Control	G/A	C/T	A/C	A/G	A/A	A/A
431	Control	A/A	C/T	A/A	A/A	C/C	A/A
432	Control	A/A	C/C	A/A	A/A	C/A	A/G
433	Control	G/A	C/T	A/C	A/A	C/C	A/A
434	Control	A/A	C/C	A/A	A/A	C/A	A/G
435	Control	G/G	T/T	A/C	A/G	C/C	A/A
436	Control	G/A	T/T	C/C	A/G	A/A	A/G
437	Control	G/G	T/T	C/C	A/A	C/C	A/A
438	Control	A/A	C/C	A/A	A/A	C/C	A/A
439	Control	A/A	C/C	A/A	A/A	A/A	A/A
440	Control	A/A	C/C	A/A	A/A	C/A	A/G
441	Control	A/A	C/C	A/A	A/A	C/C	A/A
442	Control	A/A	C/C	A/A	A/A	C/A	A/G
443	Control	A/A	C/C	A/A	A/A	C/C	A/A
444	Control	G/G	T/T	C/C	A/A	C/C	A/A
445	Control	A/A	C/C	A/A	A/A	C/A	A/G
446	Control	A/A	C/C	A/A	A/A	C/C	A/A
447	Control	G/A	C/T	A/C	A/A	C/A	A/G
448	Control	A/A	C/C	A/A	A/A	C/C	A/A
449	Control	A/A	C/C	A/A	A/A	C/C	A/A
450	Control	A/A	C/C	A/A	A/A	A/A	G/G
451	Control	G/A	C/T	A/C	A/G	C/A	A/G
452	Control	A/A	C/T	A/C	A/A	C/C	A/A
453	Control	A/A	C/C	A/A	A/A	C/A	A/G
454	Control	G/A	C/T	A/C	A/G	C/A	A/G
455	Control	A/A	C/C	A/A	A/A	C/C	A/A
456	Control	A/A	C/T	A/C	A/A	C/C	A/A
457	Control	A/A	T/T	A/C	G/G	A/A	A/G
458	Control	G/A	C/T	A/C	A/G	C/A	A/G
459	Control	A/A	C/T	A/C	A/A	C/A	A/G
460	Control	A/A	C/C	A/A	A/A	A/A	A/G
461	Control	A/A	C/C	A/A	A/A	C/A	A/G
462	Control	A/A	C/C	A/A	A/A	C/A	A/G
463	Control	G/A	T/T	C/C	A/G	C/A	A/G
464	Control	G/A	C/T	A/C	A/A	A/A	A/G
465	Control	A/A	C/C	A/A	A/A	A/A	A/A
466	Control	A/A	C/C	A/A	A/A	C/A	A/G
467	Control	A/A	C/C	A/A	A/A	A/A	G/G
468	Control	A/A	C/C	A/A	A/A	C/A	A/G
469	Control	A/A	C/C	A/A	A/A	C/C	A/A
470	Control	A/A	C/C	A/A	A/A	C/A	A/G
471	Control	A/A	C/C	A/A	A/A	A/A	A/G
472	Control	A/A	C/C	A/A	A/A	C/A	A/G
473	Control	A/A	C/T	A/C	A/A	C/A	A/G
474	Control	A/A	C/C	A/A	A/A	C/C	G/G
475	Control	A/A	C/C	A/C	A/A	C/C	A/A
476	Control	A/A	C/C	A/C	A/G	C/A	A/G
477	Control	G/A	C/T	A/C	A/G	C/C	A/A
478	Control	A/A	C/C	A/A	A/A	C/A	A/G
479	Control	G/G	C/T	A/C	A/A	C/A	A/G
480	Control	G/A	C/T	A/C	A/G	C/A	A/G
481	Control	G/A	T/T	C/C	G/G	C/C	A/A
482	Control	A/A	C/C	A/A	A/A	C/A	A/G
483	Control	G/G	C/T	A/C	A/A	A/A	A/G
484	Control	G/A	C/T	A/C	A/A	C/A	A/G
485	Control	A/A	C/C	A/A	A/A	C/C	A/A
486	Control	G/A	C/T	A/C	A/G	C/A	A/G
487	Control	G/A	C/T	A/C	A/G	C/A	A/G
488	Control	A/A	C/C	A/A	A/A	C/A	A/G
489	Control	G/A	C/T	A/C	A/G	C/A	A/G
490	Control	G/A	C/T	A/C	A/G	C/C	A/A
491	Control	G/A	C/T	A/C	A/G	C/A	A/G
492	Control	A/A	C/C	A/A	A/A	C/A	G/G
493	Control	A/A	C/C	A/C	A/G	C/A	A/G
494	Control	A/A	T/T	C/C	A/G	C/C	A/A
495	Control	A/A	C/C	A/A	A/A	C/A	A/G
496	Control	G/A	C/T	A/C	A/A	A/A	G/G
497	Control	A/A	C/C	A/A	A/A	C/A	A/G
498	Control	G/A	C/T	A/C	A/G	A/A	A/G
499	Control	A/A	C/C	A/A	A/A	C/A	A/G
500	Control	A/A	C/C	A/A	A/A	C/C	A/A
501	Control	G/A	C/T	A/C	A/G	A/A	A/G
502	Control	G/A	C/T	A/C	A/G	C/A	A/G
503	Control	G/A	C/T	A/C	A/A	A/A	A/G
504	Control	A/A	C/C	A/A	A/A	C/A	A/G
505	Control	A/A	C/C	A/A	A/A	C/A	A/G
506	Control	A/A	C/C	A/A	A/A	C/C	A/A
507	Control	A/A	C/C	A/C	A/G	A/A	A/G
508	Control	G/A	C/T	A/C	A/G	C/C	A/A
509	Control	A/A	C/C	A/A	A/A	C/C	A/A
510	Control	G/A	C/T	A/C	A/G	C/A	A/G
511	Control	A/A	C/C	A/A	A/A	C/C	A/A
512	Control	A/A	C/C	A/A	A/A	C/A	A/G
513	Control	A/A	C/C	A/A	A/A	C/A	A/G
514	Control	G/A	C/T	A/C	A/A	A/A	G/G
515	Control	A/A	C/C	A/A	A/A	C/A	A/G
516	Control	G/A	C/T	A/C	A/G	A/A	A/A
517	Control	A/A	C/C	A/A	A/A	A/A	G/G
518	Control	G/A	C/T	A/C	A/A	A/A	A/G
519	Control	A/A	C/C	A/A	A/A	C/C	A/G
520	Control	A/A	C/C	A/A	A/A	C/C	A/G
521	Control	A/A	C/C	A/A	A/A	C/C	A/G
522	Control	A/A	C/C	A/A	A/A	C/C	A/A
523	Control	G/A	C/T	A/C	A/G	C/A	A/G
524	Control	G/A	C/T	A/C	A/A	A/A	G/G
525	Control	G/G	C/T	A/C	A/G	C/A	A/G
526	Control	G/A	C/T	A/C	A/G	C/A	A/G
527	Control	A/A	C/C	A/A	A/A	C/C	A/A
528	Control	G/A	C/T	A/C	A/A	C/A	A/G
529	Control	A/A	C/C	A/A	A/A	C/A	A/G
530	Control	A/A	C/C	A/A	A/A	A/A	A/A
531	Control	G/A	C/T	A/C	A/G	C/A	A/G
532	Control	G/A	C/T	A/C	A/G	C/A	A/G
533	Control	A/A	C/C	A/A	A/A	C/C	A/A
534	Control	A/A	C/C	A/A	A/A	C/C	A/A
535	Control	A/A	C/C	A/A	A/A	C/C	A/A
536	Control	A/A	C/C	A/C	A/G	C/A	A/G
537	Control	A/A	C/C	A/A	A/A	C/A	A/G
538	Control	G/A	C/T	A/C	A/A	C/A	A/G
539	Control	A/A	C/C	A/A	A/A	A/A	A/G
540	Control	G/A	C/T	A/C	A/G	C/C	A/A
541	Control	A/A	C/C	A/A	A/A	C/A	A/G
542	Control	A/A	C/C	A/A	A/A	A/A	A/G
543	Control	G/G	T/T	C/C	A/G	C/A	G/G
544	Control	G/A	C/T	A/C	A/G	C/A	A/G
545	Control	A/A	C/C	A/A	A/A	C/A	A/G
546	Control	A/A	C/T	A/A	A/A	C/C	A/A
547	Control	A/A	C/C	A/A	A/A	C/A	A/G
548	Control	G/A	C/T	A/A	A/A	C/A	A/G
549	Control	G/A	C/T	A/C	A/A	C/A	A/G
550	Control	A/A	C/C	A/A	A/A	C/A	A/G
551	Control	A/A	C/C	A/A	A/A	C/C	A/A
552	Control	A/A	C/C	A/A	A/A	C/C	A/A
553	Control	A/A	C/C	A/A	A/A	C/C	A/A
554	Control	G/A	C/T	A/C	A/A	C/C	A/A
555	Control	G/A	C/T	A/C	A/G	C/A	A/G
556	Control	A/A	C/C	A/A	A/A	C/A	A/G
557	Control	G/A	C/T	A/C	A/A	C/A	A/G
558	Control	G/A	C/T	A/C	A/A	C/A	G/G
559	Control	A/A	C/T	A/C	A/A	C/A	A/G
560	Control	A/A	C/T	A/C	A/A	C/A	A/G
561	Control	A/A	C/C	A/A	A/A	A/A	G/G
562	Control	A/A	C/C	A/A	A/A	A/A	A/G
563	Control	A/A	C/C	A/A	A/A	C/C	A/A
564	Control	G/A	C/T	A/C	A/G	C/A	A/G
565	Control	A/A	C/C	A/A	A/A	C/A	A/A
566	Control	A/A	C/C	A/A	A/A	C/A	A/A
567	Control	G/A	C/T	A/C	A/G	C/A	A/G
568	Control	A/A	C/T	A/C	A/A	A/A	A/G
569	Control	A/A	C/T	A/A	A/A	C/A	A/G
570	Control	G/A	C/T	A/C	A/G	C/A	A/G
571	Control	A/A	C/C	A/A	A/A	C/A	A/A
572	Control	G/A	C/T	A/C	A/A	C/C	A/A
573	Control	G/A	C/T	A/C	A/G	C/A	G/G
574	Control	A/A	C/C	A/A	A/A	C/C	A/A
575	Control	A/A	C/C	A/A	A/A	C/C	A/A
576	Control	A/A	C/C	A/A	A/A	C/C	A/A
577	Control	G/A	C/T	A/A	A/A	C/A	A/A
578	Control	G/G	C/T	A/C	A/A	C/A	A/A
579	Control	G/G	C/T	A/C	A/A	A/A	A/G
580	Control	A/A	C/C	A/A	A/A	A/A	A/G
581	Control	G/A	C/T	A/C	A/A	A/A	G/G
582	Control	A/A	C/C	A/A	A/A	C/A	A/A
583	Control	A/A	C/C	A/A	A/A	C/C	A/A
584	Control	A/A	C/T	A/A	A/A	C/C	A/A
585	Control	A/A	C/C	A/A	A/A	C/C	A/A
586	Control	A/A	C/C	A/A	A/A	C/A	A/G
587	Control	A/A	C/C	A/A	A/A	C/C	A/A
588	Control	G/A	C/T	A/C	A/G	C/A	A/A
589	Control	A/A	C/T	A/C	A/A	C/A	A/G
590	Control	A/A	C/C	A/A	A/A	C/C	A/A
591	Control	A/A	T/T	C/C	G/G	C/C	A/G
592	Control	G/G	C/T	A/C	A/A	C/A	A/G
593	Control	A/A	C/C	A/A	A/A	C/A	A/G
594	Control	G/A	C/T	A/A	A/A	A/A	A/G
595	Control	G/A	C/T	A/C	A/G	A/A	A/A
596	Control	A/A	C/T	A/C	A/A	C/C	A/A
597	Control	A/A	C/C	A/A	A/A	A/A	A/G
598	Control	G/A	C/T	A/C	A/G	C/A	A/A
599	Control	A/A	C/C	A/A	A/A	C/C	A/A
600	Control	G/A	C/T	A/C	A/A	C/C	A/A
601	Control	A/A	C/C	A/C	A/A	C/A	A/G
602	Control	A/A	C/C	A/A	A/A	C/C	A/A
603	Control	A/A	C/C	A/A	A/A	C/A	A/G
604	Control	A/A	C/C	A/A	A/A	C/C	A/A
605	Control	G/G	T/T	C/C	A/G	C/A	A/A
606	Control	A/A	C/C	A/A	A/A	C/A	A/A
607	Control	A/A	C/T	A/C	A/A	C/C	A/G
608	Control	A/A	C/C	A/A	A/A	C/C	A/A
609	Control	A/A	C/T	A/C	A/A	C/A	A/G
610	Control	G/G	T/T	C/C	A/G	A/A	A/G
611	Control	A/A	C/T	A/C	A/A	C/C	A/A
612	Control	G/A	C/T	A/C	A/G	C/C	A/G
613	Control	G/A	C/T	A/C	A/A	C/C	A/A
614	Control	A/A	C/T	A/C	A/A	C/C	A/A
615	Control	G/A	C/T	A/C	A/A	A/A	A/G
616	Control	G/A	C/T	A/C	A/A	C/A	A/G
617	Control	G/A	C/T	A/C	A/A	C/A	A/A
618	Control	G/A	T/T	A/C	A/G	C/A	A/A
619	Control	G/A	T/T	A/C	A/A	C/C	A/A
620	Control	A/A	C/T	C/C	A/A	C/A	A/A
621	Control	A/A	C/T	C/C	A/A	A/A	A/A
622	Control	G/A	C/T	A/C	A/G	C/C	A/A
623	Control	A/A	C/T	A/C	A/A	C/C	A/A
624	Control	A/A	C/T	C/C	A/A	C/A	A/G
625	Control	A/A	C/C	A/A	A/A	C/C	A/A
626	Control	G/A	C/T	A/C	A/A	C/A	A/A
627	Control	A/A	C/C	A/A	A/A	C/C	A/A
628	Control	G/A	C/T	C/C	A/A	C/A	A/A
629	Control	A/A	C/T	C/C	A/A	C/A	A/A
630	Control	A/A	C/C	A/A	A/A	A/A	A/G
631	Control	G/A	C/T	A/A	A/A	C/A	A/A
632	Control	A/A	C/T	A/C	A/A	C/C	A/A
633	Control	A/A	C/T	A/A	A/A	C/A	A/G
634	Control	G/A	C/T	A/A	A/A	C/C	A/A
635	Control	A/A	C/T	A/A	A/A	C/A	A/A
636	Control	G/A	C/T	A/A	A/A	C/A	A/G
637	Control	A/A	C/T	A/C	A/A	C/C	A/G
638	Control	A/A	C/T	A/A	A/A	C/C	A/G
639	Control	A/A	C/T	A/A	A/A	C/A	A/G
640	Control	A/A	C/T	A/C	A/A	C/A	A/A
641	Control	A/A	C/T	A/A	A/A	C/C	A/G
642	Control	A/A	C/T	A/C	A/G	C/C	A/A
643	Control	A/A	C/T	A/C	A/A	C/C	A/A
644	Control	G/A	C/T	A/C	A/G	C/A	A/G
645	Control	A/A	C/C	A/A	A/A	C/C	A/A
646	Control	A/A	C/T	A/C	A/G	C/C	A/A
647	Control	A/A	C/C	A/A	A/A	C/C	A/A
648	Control	A/A	C/C	A/C	A/G	C/A	A/G
649	Control	A/A	C/C	A/A	A/A	C/A	A/G
650	Control	G/A	C/T	A/C	A/A	C/A	A/A
651	Control	A/A	C/C	A/A	A/A	A/A	A/G
652	Control	G/A	C/T	A/C	A/G	C/C	A/A
653	Control	A/A	C/C	A/A	A/A	C/A	A/A
654	Control	A/A	C/C	A/A	A/A	A/A	A/G
655	Control	G/A	T/T	C/C	A/G	C/A	G/G
656	Control	G/A	C/T	A/C	A/G	C/A	A/A
657	Control	A/A	C/C	A/A	A/A	C/A	A/G
658	Control	A/A	C/T	A/A	A/A	C/C	A/A
659	Control	A/A	C/C	A/A	A/A	C/A	A/G
660	Control	G/A	C/T	A/A	A/A	C/A	A/G
661	Control	G/A	C/T	A/C	A/A	C/A	A/A
662	Control	A/A	C/C	A/A	A/A	C/A	A/G
663	Control	A/A	C/T	A/C	A/G	C/C	A/A
664	Control	A/A	C/C	A/A	A/A	C/C	A/A
665	Control	A/A	C/C	A/A	A/A	C/C	A/A
666	Control	G/A	C/T	A/C	A/A	C/C	A/A
667	Control	G/A	C/T	A/C	A/G	C/A	A/G
668	Control	A/A	C/C	A/A	A/A	C/A	A/G
669	Control	G/A	C/T	A/C	A/A	C/A	A/G
670	Control	G/A	C/T	A/C	A/A	C/A	G/G
671	Control	A/A	C/T	A/C	A/A	C/A	A/A
672	Control	A/A	C/T	A/C	A/A	C/A	A/G
673	Control	A/A	C/C	A/A	A/A	A/A	G/G
674	Control	A/A	C/C	A/A	A/A	A/A	A/G
675	Control	A/A	C/T	A/C	A/G	C/C	A/A
676	Control	G/A	C/T	A/C	A/G	C/A	A/G
677	Control	A/A	C/C	A/A	A/A	C/A	A/A
678	Control	A/A	C/C	A/A	A/A	C/A	A/A
679	Control	G/A	C/T	A/C	A/G	C/A	A/G
680	Control	A/A	C/T	A/C	A/A	A/A	A/G
681	Control	A/A	C/T	A/A	A/A	C/A	A/G
682	Control	G/A	C/T	A/C	A/G	C/A	A/G
683	Control	A/A	C/C	A/A	A/A	C/A	A/A
684	Control	G/A	C/T	A/C	A/A	C/C	A/A
685	Control	G/A	C/T	A/C	A/G	C/A	G/G
686	Control	A/A	C/T	A/C	A/G	C/C	A/A
687	Control	A/A	C/C	A/A	A/A	C/C	A/A
688	Control	A/A	C/C	A/A	A/A	C/C	A/A
689	Control	G/A	C/T	A/A	A/A	C/A	A/A
690	Control	G/A	C/T	A/C	A/A	C/A	A/A
691	Control	G/A	C/T	A/C	A/A	A/A	A/G
692	Control	A/A	C/C	A/A	A/A	A/A	A/G
693	Control	G/A	C/T	A/C	A/A	A/A	G/G
694	Control	A/A	C/C	A/A	A/A	C/A	A/A
695	Control	A/A	C/C	A/A	A/A	C/C	A/A
696	Control	A/A	C/T	A/A	A/A	C/C	A/A
697	Control	A/A	C/C	A/A	A/A	C/C	A/A
698	Control	A/A	C/C	A/A	A/A	C/A	A/G
699	Control	A/A	C/T	A/C	A/G	C/A	A/A
700	Control	G/A	C/T	A/C	A/G	C/A	A/A
701	Control	A/A	C/T	A/C	A/A	C/A	A/G
702	Control	A/A	C/C	A/A	A/A	C/C	A/A
703	Control	A/A	T/T	C/C	G/G	C/C	A/G
704	Control	G/A	C/T	A/C	A/A	C/A	A/G
705	Control	A/A	C/C	A/A	A/A	C/A	A/G
706	Control	G/A	C/T	A/A	A/A	A/A	A/G
707	Control	G/A	C/T	A/C	A/G	A/A	A/A
708	Control	A/A	C/T	A/C	A/A	C/C	A/A
709	Control	A/A	C/C	A/A	A/A	A/A	A/G
710	Control	G/A	C/T	A/C	A/G	C/A	A/A
711	Control	A/A	C/C	A/A	A/A	C/C	A/A
712	Control	G/A	C/T	A/C	A/A	C/C	A/A
713	Control	A/A	C/C	A/C	A/A	C/A	A/G
714	Control	A/A	C/T	A/C	A/G	C/A	A/A
715	Control	A/A	C/C	A/A	A/A	C/A	A/G
716	Control	A/A	C/T	A/C	A/G	C/C	A/A
717	Control	G/A	T/T	C/C	A/G	C/A	A/A
718	Control	A/A	C/C	A/A	A/A	C/A	A/A
719	Control	A/A	C/T	A/C	A/A	C/C	A/G
720	Control	A/A	C/T	A/C	A/G	C/A	A/A
721	Control	A/A	C/T	A/C	A/A	C/A	A/G
722	Control	G/A	T/T	C/C	A/G	A/A	A/G
723	Control	A/A	C/T	A/C	A/A	C/C	A/A
724	Control	G/A	C/T	A/C	A/G	C/C	A/G
725	Control	G/A	C/T	A/C	A/A	C/C	A/A
726	Control	A/A	C/T	A/C	A/A	C/C	A/A
727	Control	G/A	C/T	A/C	A/A	A/A	A/G
728	Control	G/A	C/T	A/C	A/A	C/A	A/G
729	Control	G/A	C/T	A/C	A/A	C/A	A/A
730	Control	G/A	T/T	A/C	A/G	C/A	A/A
731	Control	G/A	T/T	A/C	A/A	C/C	A/A
732	Control	A/A	C/T	C/C	A/A	C/A	A/A
733	Control	A/A	C/T	C/C	A/A	A/A	A/A
734	Control	G/A	C/T	A/C	A/G	C/C	A/A
735	Control	A/A	C/T	A/C	A/A	C/C	A/A
736	Control	A/A	C/T	C/C	A/A	C/A	A/G
737	Control	A/A	C/T	A/C	A/G	C/A	A/A
738	Control	G/A	C/T	A/C	A/A	C/A	A/A
739	Control	A/A	C/T	A/C	A/G	C/A	A/A
740	Control	G/A	C/T	C/C	A/A	C/A	A/A
741	Control	A/A	C/T	C/C	A/A	C/A	A/A
742	Control	A/A	C/T	A/C	A/G	A/A	A/G
743	Control	G/A	C/T	A/A	A/A	C/A	A/A
744	Control	A/A	C/T	A/C	A/A	C/C	A/A
745	Control	A/A	C/T	A/A	A/A	C/A	A/G
746	Control	G/A	C/T	A/A	A/A	C/C	A/A
747	Control	A/A	C/T	A/A	A/A	C/A	A/A
748	Control	G/A	C/T	A/A	A/A	C/A	A/G
749	Control	A/A	C/T	A/C	A/A	C/C	A/G
750	Control	A/A	C/T	A/A	A/A	C/C	A/G
751	Control	A/A	C/T	A/A	A/A	C/A	A/G
752	Control	A/A	C/T	A/C	A/A	C/A	A/A
753	Control	A/A	C/T	A/A	A/A	C/C	A/G
754	Control	A/A	C/T	A/C	A/G	C/A	A/A
755	Control	A/A	C/T	A/C	A/A	C/C	A/A
756	CAD	A/A	C/T	A/C	A/A	C/C	A/A
757	CAD	G/A	C/T	A/C	A/A	C/C	A/A
758	CAD	G/A	C/T	A/C	A/A	C/C	A/A
759	CAD	G/A	C/T	A/C	G/G	C/C	A/A
760	CAD	A/A	C/T	A/C	A/A	C/C	A/A
761	CAD	A/A	C/T	A/C	A/A	C/C	A/A
762	CAD	G/A	C/T	A/C	A/A	C/A	A/G
763	CAD	G/A	C/T	A/C	A/A	C/A	A/G
764	CAD	A/A	C/T	A/C	A/A	C/A	A/G
765	CAD	A/A	C/T	A/C	A/A	C/A	A/G
766	CAD	G/A	C/T	A/C	A/A	C/A	A/G
767	CAD	G/A	C/T	A/C	A/G	C/A	A/G
768	CAD	A/A	C/C	A/A	A/A	C/C	A/A
769	CAD	G/A	C/T	A/C	A/A	C/A	A/G
770	CAD	A/A	T/T	A/C	A/A	C/A	A/G
771	CAD	A/A	T/T	A/C	A/G	C/A	A/G
772	CAD	A/A	T/T	A/C	A/A	C/A	A/G
773	CAD	G/A	C/T	A/C	A/A	C/A	A/G
774	CAD	G/A	C/T	A/C	A/A	C/A	A/G
775	CAD	G/A	C/T	A/C	A/A	C/A	A/G
776	CAD	A/A	C/T	A/C	A/A	C/A	A/G
777	CAD	A/A	C/T	A/C	A/A	C/A	A/G
778	CAD	A/A	C/T	A/C	A/A	C/A	A/G
779	CAD	A/A	C/T	A/C	A/A	C/A	A/G
780	CAD	G/A	C/T	A/C	A/A	C/A	A/G
781	CAD	A/A	C/T	A/C	A/A	C/A	A/G
782	CAD	A/A	C/T	A/C	A/A	C/A	A/G
783	CAD	A/A	C/T	A/A	A/A	A/A	A/A
784	CAD	A/A	C/T	A/A	A/A	A/A	A/A
785	CAD	A/A	C/T	A/A	A/A	C/C	A/A
786	CAD	G/A	C/T	A/A	A/A	C/C	A/A
787	CAD	A/A	C/T	A/A	A/A	C/C	A/A
788	CAD	A/A	C/T	A/A	A/A	C/C	A/A
789	CAD	A/A	C/T	A/A	A/A	C/C	A/A
790	CAD	A/A	C/T	A/C	A/A	C/C	A/A
791	CAD	A/A	C/T	A/A	A/A	C/C	A/A
792	CAD	G/G	T/T	A/C	A/G	C/C	A/A
793	CAD	A/A	C/C	A/A	A/A	C/C	A/A
794	CAD	A/A	C/T	A/A	A/A	C/C	A/A
795	CAD	G/A	C/T	A/C	A/A	C/C	A/A
796	CAD	A/A	C/T	A/A	A/A	C/C	A/A
797	CAD	A/A	C/C	A/A	A/A	C/C	A/A
798	CAD	A/A	C/T	A/A	A/A	C/C	A/A
799	CAD	G/A	C/T	A/C	A/G	C/C	A/A
800	CAD	A/A	C/T	A/A	A/A	C/C	A/A
801	CAD	G/A	C/T	A/C	A/G	C/C	A/A
802	CAD	A/A	C/T	A/C	A/A	C/C	A/A
803	CAD	A/A	C/C	A/A	A/A	C/C	A/A
804	CAD	A/A	C/T	A/A	A/A	C/C	A/A
805	CAD	G/A	C/T	A/C	A/A	C/C	A/A
806	CAD	A/A	C/T	A/A	A/A	C/C	A/A
807	CAD	A/A	C/T	A/A	A/A	C/C	A/A
808	CAD	G/A	C/T	A/A	A/A	C/C	A/A
809	CAD	G/A	C/T	A/C	A/A	C/C	A/A
810	CAD	A/A	C/C	A/A	A/A	C/C	A/A
811	CAD	A/A	C/T	A/A	A/A	C/C	A/A
812	CAD	A/A	C/T	A/A	A/A	C/C	A/A
813	CAD	A/A	C/T	A/A	A/A	C/C	A/A
814	CAD	A/A	C/T	A/A	A/A	C/C	A/A
815	CAD	G/A	C/T	A/A	A/A	C/C	A/A
816	CAD	G/A	C/T	A/A	A/A	C/C	A/A
817	CAD	G/G	C/T	A/C	A/G	C/C	A/A
818	CAD	A/A	C/T	A/A	A/A	C/C	A/A
819	CAD	G/A	C/T	A/C	A/A	C/C	A/A
820	CAD	A/A	C/C	A/A	A/A	C/C	A/A
821	CAD	G/A	C/T	A/A	A/A	C/C	A/A
822	CAD	A/A	C/T	A/A	A/A	C/C	A/A
823	CAD	A/A	C/T	A/A	A/A	C/C	A/A
824	CAD	G/A	C/T	A/C	A/A	C/C	A/A
825	CAD	G/A	C/T	A/C	A/G	C/C	A/A
826	CAD	A/A	C/T	A/A	A/A	C/C	A/A
827	CAD	A/A	C/T	A/A	A/A	C/C	A/A
828	CAD	A/A	C/C	A/A	A/A	C/C	A/A
829	CAD	G/A	C/T	A/C	A/G	C/C	A/A
830	CAD	A/A	C/T	A/A	A/A	C/C	A/A
831	CAD	G/G	T/T	A/C	A/G	C/C	A/A
832	CAD	A/A	C/T	A/A	A/A	C/C	A/A
833	CAD	G/A	C/T	A/A	A/A	C/C	A/A
834	CAD	A/A	T/T	A/C	A/A	C/C	A/A
835	CAD	G/A	C/T	A/C	A/A	C/C	A/A
836	CAD	G/A	C/T	A/C	A/A	C/C	A/A
837	CAD	A/A	C/T	A/A	A/A	C/C	A/A
838	CAD	A/A	C/T	A/A	A/A	C/C	A/A
839	CAD	G/A	C/T	A/C	A/A	C/C	A/A
840	CAD	A/A	C/T	A/A	A/A	C/C	A/A
841	CAD	A/A	C/T	A/A	A/A	C/C	A/A
842	CAD	A/A	C/T	A/A	A/A	C/C	A/A
843	CAD	G/A	C/T	A/C	A/A	C/C	A/A
844	CAD	A/A	C/T	A/C	A/A	C/C	A/A
845	CAD	G/A	T/T	A/C	A/G	C/C	A/A
846	CAD	A/A	C/T	A/A	A/A	C/C	A/A
847	CAD	A/A	C/T	A/A	A/A	C/C	A/A
848	CAD	G/A	C/T	A/A	A/A	C/C	A/A
849	CAD	A/A	C/T	A/A	A/A	C/C	A/A
850	CAD	A/A	C/T	A/A	A/A	C/C	A/A
851	CAD	A/A	C/C	A/A	A/A	C/C	A/A
852	CAD	A/A	C/T	A/A	A/A	C/C	A/A
853	CAD	G/A	C/T	A/A	A/A	C/C	A/A
854	CAD	G/A	C/T	A/A	A/A	C/C	A/A
855	CAD	A/A	C/T	A/A	A/A	C/C	A/A
856	CAD	A/A	T/T	A/C	A/A	C/C	A/A
857	CAD	G/G	C/T	A/C	A/A	C/C	A/A
858	CAD	A/A	C/C	A/A	A/A	C/C	A/A
859	CAD	A/A	T/T	A/C	G/G	C/C	A/A
860	CAD	A/A	C/T	A/A	A/A	C/C	A/A
861	CAD	A/A	C/T	A/A	A/A	C/C	A/A
862	CAD	A/A	C/T	A/C	A/A	C/C	A/A
863	CAD	G/G	C/T	A/C	A/A	C/C	A/A
864	CAD	A/A	C/T	A/A	A/A	C/C	A/A
865	CAD	A/A	C/T	A/A	A/A	C/C	A/A
866	CAD	G/A	C/T	A/C	A/G	C/C	A/A
867	CAD	A/A	C/T	A/A	A/A	C/C	A/A
868	CAD	A/A	C/C	A/A	A/A	C/C	A/A
869	CAD	G/G	T/T	A/C	A/G	C/C	A/A
870	CAD	A/A	C/T	A/A	A/A	C/C	A/A
871	CAD	A/A	C/T	A/C	A/A	C/C	A/A
872	CAD	A/A	C/T	A/A	A/A	C/C	A/A
873	CAD	G/A	C/T	A/C	A/A	C/C	A/A
874	CAD	G/A	C/T	A/A	A/A	C/C	A/A
875	CAD	A/A	C/T	A/A	A/A	C/C	A/A
876	CAD	G/A	C/T	A/C	A/A	C/C	A/A
877	CAD	A/A	C/T	A/A	A/A	C/C	A/A
878	CAD	G/A	C/T	A/C	A/A	C/C	A/A
879	CAD	G/A	T/T	A/C	A/G	C/C	A/A
880	CAD	A/A	C/C	A/A	A/A	C/C	A/A
881	CAD	A/A	C/C	A/A	A/A	C/C	A/A
882	CAD	A/A	C/C	A/A	A/A	C/C	A/A
883	CAD	A/A	C/C	A/A	A/A	C/C	A/A
884	CAD	A/A	C/C	A/A	A/A	C/C	A/A
885	CAD	G/A	C/T	A/C	A/A	C/C	A/A
886	CAD	A/A	C/C	A/A	A/A	C/C	A/A
887	CAD	G/A	C/T	A/C	A/G	C/A	A/G
888	CAD	A/A	C/C	A/A	A/A	C/C	A/A
889	CAD	A/A	C/C	A/A	A/A	C/C	A/A
890	CAD	G/A	C/T	A/C	A/G	C/A	A/G
891	CAD	A/A	C/T	A/C	A/A	C/C	A/A
892	CAD	A/A	C/C	A/A	A/A	C/C	A/A
893	CAD	G/A	C/T	A/C	A/G	C/A	A/G
894	CAD	A/A	C/T	A/C	A/A	C/C	A/A
895	CAD	G/A	C/T	A/C	A/G	C/A	A/G
896	CAD	G/A	C/T	A/C	A/A	C/C	A/A
897	CAD	A/A	C/C	A/A	A/A	C/C	A/A
898	CAD	A/A	C/C	A/A	A/A	C/C	A/A
899	CAD	A/A	C/C	A/A	A/A	C/C	A/A
900	CAD	A/A	C/C	A/A	A/A	C/C	A/A
901	CAD	A/A	C/C	A/A	A/A	C/C	A/A
902	CAD	A/A	C/C	A/A	A/A	C/C	A/A
903	CAD	A/A	C/C	A/A	A/A	C/C	A/A
904	CAD	A/A	C/C	A/A	A/A	C/C	A/A
905	CAD	G/A	T/T	C/C	G/G	C/C	A/A
906	CAD	A/A	C/C	A/A	A/A	C/C	A/A
907	CAD	A/A	C/C	A/A	A/A	C/C	A/A
908	CAD	A/A	C/C	A/A	A/A	C/C	A/A
909	CAD	G/A	C/T	A/C	A/G	C/A	A/G
910	CAD	G/A	T/T	C/C	A/G	C/C	A/A
911	CAD	A/A	C/C	A/A	A/A	C/C	A/A
912	CAD	A/A	C/C	A/A	A/A	C/C	A/A
913	CAD	G/A	C/T	A/C	A/A	C/C	A/A
914	CAD	A/A	C/C	A/A	A/A	C/C	A/A
915	CAD	A/A	C/C	A/A	A/A	C/C	A/A
916	CAD	G/A	C/T	A/C	A/A	C/C	A/A
917	CAD	A/A	C/T	A/C	A/A	C/C	A/A
918	CAD	G/A	C/T	A/C	A/G	C/A	A/G
919	CAD	G/A	C/T	A/C	A/A	C/C	A/A
920	CAD	G/A	C/T	A/C	A/G	C/A	A/G
921	CAD	A/A	C/C	A/A	A/A	C/C	A/A
922	CAD	G/A	C/T	A/C	A/G	C/A	A/G
923	CAD	G/A	C/T	A/C	A/G	C/A	A/G
924	CAD	A/A	C/T	A/C	A/A	C/C	A/A
925	CAD	A/A	C/C	A/A	A/A	C/C	A/A
926	CAD	G/A	C/T	A/C	A/G	C/A	A/G
927	CAD	A/A	C/C	A/A	A/A	C/C	A/A
928	CAD	A/A	C/C	A/A	A/A	C/C	A/A
929	CAD	G/A	C/T	A/C	A/G	C/A	A/G
930	CAD	A/A	C/C	A/A	A/A	C/C	A/A
931	CAD	A/A	C/C	A/A	A/A	C/C	A/A
932	CAD	G/A	C/T	A/C	A/A	C/C	A/A
933	CAD	A/A	C/C	A/A	A/A	C/C	A/A
934	CAD	A/A	C/T	A/C	A/A	C/C	A/A
935	CAD	A/A	C/C	A/A	A/A	C/C	A/A
936	CAD	A/A	C/C	A/A	A/A	C/C	A/A
937	CAD	G/A	C/T	A/C	A/A	C/C	A/A
938	CAD	A/A	C/C	A/A	A/A	C/C	A/A
939	CAD	A/A	C/C	A/C	A/G	C/C	A/A
940	CAD	A/A	C/C	A/A	A/A	C/C	A/A
941	CAD	G/A	C/T	A/C	A/G	C/C	A/A
942	CAD	A/A	C/C	A/A	A/A	C/C	A/A
943	CAD	A/A	C/T	A/C	A/A	C/C	A/A
944	CAD	A/A	C/C	A/A	A/A	C/C	A/A
945	CAD	G/A	C/T	A/C	A/G	C/A	A/G
946	CAD	A/A	C/C	A/A	A/A	C/C	A/A
947	CAD	A/A	C/C	A/A	A/A	C/C	A/A
948	CAD	A/A	C/C	A/A	A/A	C/C	A/A
949	CAD	A/A	C/C	A/A	A/A	C/C	A/A
950	CAD	A/A	C/C	A/A	A/A	C/C	A/A
951	CAD	G/A	C/T	A/C	A/G	C/A	A/G
952	CAD	A/A	C/C	A/A	A/A	C/C	A/A
953	CAD	A/A	C/C	A/A	A/A	C/C	A/A
954	CAD	A/A	C/C	A/A	A/A	C/C	A/A
955	CAD	A/A	C/C	A/A	A/A	C/C	A/A
956	CAD	A/A	C/C	A/A	A/A	C/C	A/A
957	CAD	G/A	C/T	A/C	A/G	C/A	A/G
958	CAD	A/A	C/C	A/A	A/A	C/C	A/A
959	CAD	G/A	C/T	A/C	A/A	C/C	A/A
960	CAD	A/A	C/C	A/A	A/A	C/C	A/A
961	CAD	G/A	C/T	A/C	A/G	C/A	A/G
962	CAD	G/A	C/T	A/C	A/G	C/A	A/G
963	CAD	A/A	C/C	A/A	A/A	C/C	A/A
964	CAD	A/A	C/C	A/A	A/A	C/C	A/A
965	CAD	A/A	C/C	A/A	A/A	C/C	A/A
966	CAD	A/A	C/C	A/C	A/G	C/C	A/A
967	CAD	G/A	C/T	A/C	A/A	C/C	A/A
968	CAD	G/A	C/T	A/C	A/G	C/C	A/A
969	CAD	G/A	C/T	A/C	A/G	C/C	A/A
970	CAD	A/A	C/C	A/A	A/A	C/C	A/A
971	CAD	G/A	C/T	A/C	A/G	C/A	A/G
972	CAD	G/A	C/T	A/C	A/A	C/C	A/A
973	CAD	G/A	C/T	A/C	A/G	C/C	A/A
974	CAD	A/A	C/C	A/A	A/A	C/C	A/A
975	CAD	G/G	T/T	C/C	A/G	C/C	A/A
976	CAD	A/A	C/C	A/A	A/A	C/C	A/A
977	CAD	G/A	C/T	A/A	A/A	C/C	A/A
978	CAD	G/A	C/T	A/C	A/A	C/C	A/A
979	CAD	A/A	C/C	A/A	A/A	C/C	A/A
980	CAD	A/A	C/C	A/A	A/A	C/C	A/A
981	CAD	G/A	C/T	A/C	A/A	C/C	A/A
982	CAD	A/A	C/C	A/A	A/A	C/C	A/A
983	CAD	G/G	C/T	A/C	A/A	C/C	A/A
984	CAD	A/A	C/C	A/A	A/A	C/C	A/A
985	CAD	G/A	C/T	A/C	A/A	C/C	A/A
986	CAD	G/A	C/T	A/C	A/G	C/A	A/G
987	CAD	G/A	T/T	C/C	A/G	C/C	A/A
988	CAD	A/A	C/C	A/A	A/A	C/C	A/A
989	CAD	A/A	C/C	A/A	A/A	C/C	A/A
990	CAD	G/A	C/T	A/C	A/G	C/C	A/A
991	CAD	A/A	C/C	A/A	A/A	C/C	A/A
992	CAD	G/A	C/T	A/C	A/G	C/C	A/A
993	CAD	G/A	C/T	A/C	A/G	C/A	A/G
994	CAD	A/A	C/C	A/A	A/A	C/A	A/G
995	CAD	A/A	C/T	A/C	A/A	C/C	A/A
996	CAD	A/A	C/C	A/A	A/A	C/A	A/G
997	CAD	A/A	C/C	A/A	A/A	C/A	A/G
998	CAD	G/A	C/T	A/C	A/G	C/A	A/G
999	CAD	G/A	C/T	A/C	A/G	C/A	A/G
1000	CAD	A/A	T/T	C/C	A/A	C/C	A/A
1001	CAD	G/G	C/T	A/C	A/A	C/C	A/A
1002	CAD	A/A	C/C	A/A	A/A	C/A	A/G
1003	CAD	A/A	C/C	A/A	A/A	C/A	A/G
1004	CAD	A/A	C/T	A/C	A/A	C/A	A/G
1005	CAD	G/G	C/T	A/C	A/A	C/C	A/A
1006	CAD	G/A	C/T	A/A	A/A	C/C	A/A
1007	CAD	G/A	C/T	A/C	A/G	C/A	A/G
1008	CAD	A/A	C/C	A/C	A/A	C/A	A/G
1009	CAD	G/A	C/T	A/C	A/A	C/C	A/A
1010	CAD	A/A	C/C	A/A	A/A	C/A	A/G
1011	CAD	A/A	C/C	A/A	A/A	C/C	A/A
1012	CAD	A/A	C/C	A/A	A/A	C/C	A/A
1013	CAD	G/A	C/T	A/C	A/A	C/C	A/A
1014	CAD	A/A	C/C	A/A	A/A	C/A	A/G
1015	CAD	G/A	C/T	A/C	A/G	C/A	A/G
1016	CAD	G/A	C/T	A/C	A/G	C/A	A/G
1017	CAD	G/A	C/T	A/C	A/A	C/C	A/A
1018	CAD	G/G	T/T	A/C	A/G	C/C	A/A
1019	CAD	G/A	T/T	C/C	A/G	C/C	A/A
1020	CAD	A/A	C/C	A/A	A/A	C/C	A/A
1021	CAD	A/A	C/C	A/A	A/A	C/A	A/G
1022	CAD	A/A	C/C	A/A	A/A	C/A	A/G
1023	CAD	G/G	T/T	C/C	A/A	C/C	A/A
1024	CAD	A/A	C/C	A/A	A/A	C/C	A/A
1025	CAD	G/A	C/T	A/C	A/G	C/A	A/G
1026	CAD	A/A	C/C	A/A	A/A	C/A	A/G
1027	CAD	G/A	C/T	A/C	A/G	C/A	A/G
1028	CAD	A/A	C/C	A/A	A/A	C/A	A/G
1029	CAD	G/A	T/T	C/C	A/G	C/A	A/G
1030	CAD	A/A	C/C	A/A	A/A	C/C	G/G
1031	CAD	A/A	C/C	A/A	A/A	C/A	A/G
1032	CAD	A/A	C/C	A/A	A/A	C/A	A/G
1033	CAD	A/A	C/C	A/A	A/A	C/A	A/G
1034	CAD	A/A	C/C	A/C	A/A	C/C	A/A
1035	CAD	G/A	C/T	A/C	A/G	C/C	A/A
1036	CAD	A/A	C/C	A/A	A/A	C/A	A/G
1037	CAD	G/A	C/T	A/C	A/A	C/A	A/G
1038	CAD	G/G	C/T	A/C	A/A	C/C	A/A
1039	CAD	G/A	T/T	C/C	G/G	C/A	A/G
1040	CAD	A/A	C/C	A/A	A/A	C/A	A/G
1041	CAD	G/A	C/T	A/C	A/G	C/A	A/G
1042	CAD	G/A	C/T	A/C	A/G	C/A	A/G
1043	CAD	A/A	C/C	A/A	A/A	C/C	A/A
1044	CAD	G/A	T/T	C/C	A/G	C/C	A/A
1045	CAD	G/A	C/T	A/C	A/G	C/C	A/A
1046	CAD	A/A	C/C	A/A	A/A	C/C	G/G
1047	CAD	A/A	C/C	A/A	A/A	C/C	A/A
1048	CAD	A/A	C/C	A/A	A/A	C/A	G/G
1049	CAD	A/A	C/C	A/C	A/G	C/A	A/G
1050	CAD	A/A	C/C	A/A	A/A	C/C	A/A
1051	CAD	A/A	T/T	C/C	A/G	C/A	A/G
1052	CAD	G/A	C/T	A/C	A/A	C/C	A/A
1053	CAD	A/A	C/C	A/A	A/A	C/C	A/A
1054	CAD	A/A	C/T	A/C	A/A	C/C	A/A
1055	CAD	G/A	C/T	A/C	A/G	C/A	A/G
1056	CAD	A/A	C/C	A/A	A/A	C/A	A/G
1057	CAD	G/A	C/T	A/C	A/G	C/A	A/G
1058	CAD	A/A	C/T	A/C	A/A	C/C	A/A
1059	CAD	A/A	C/C	A/A	A/A	C/A	A/G
1060	CAD	G/A	C/T	A/C	A/G	C/A	A/G
1061	CAD	A/A	C/C	A/A	A/A	C/A	A/G
1062	CAD	A/A	C/C	A/A	A/A	C/A	G/G
1063	CAD	A/A	C/C	A/A	A/A	C/A	A/G
1064	CAD	A/A	C/C	A/A	A/A	C/C	A/A
1065	CAD	A/A	C/C	A/A	A/A	C/A	A/G
1066	CAD	G/A	C/T	A/A	A/A	C/C	A/A
1067	CAD	G/A	C/T	A/C	A/G	C/A	A/G
1068	CAD	A/A	C/C	A/A	A/A	C/C	A/A
1069	CAD	G/A	C/T	A/C	A/A	C/C	A/A
1070	CAD	A/A	C/C	A/A	A/A	C/A	A/G
1071	CAD	A/A	C/C	A/A	A/A	C/A	A/G
1072	CAD	G/G	T/T	C/C	A/G	C/C	A/A
1073	CAD	A/A	C/C	A/A	A/A	C/C	A/A
1074	CAD	A/A	C/C	A/A	A/A	C/A	A/G
1075	CAD	G/A	C/T	A/C	A/A	C/A	A/G
1076	CAD	A/A	C/C	A/A	A/A	C/A	A/G
1077	CAD	A/A	C/C	A/C	A/G	C/A	A/G
1078	CAD	A/A	C/C	A/A	A/A	C/A	A/G
1079	CAD	G/A	C/T	A/C	A/G	C/C	A/A
1080	CAD	A/A	C/C	A/A	A/A	C/C	A/A
1081	CAD	G/A	C/T	A/C	A/G	C/C	A/A
1082	CAD	A/A	C/C	A/A	A/A	C/C	A/A
1083	CAD	G/A	C/T	A/C	A/G	C/A	A/G
1084	CAD	G/A	C/T	A/C	A/G	C/A	A/G
1085	CAD	A/A	C/C	A/A	A/A	C/A	A/G
1086	CAD	A/A	C/C	A/A	A/A	C/A	G/G
1087	CAD	A/A	C/C	A/A	A/A	C/A	A/G
1088	CAD	G/A	C/T	A/C	A/A	C/A	A/G
1089	CAD	A/A	C/C	A/A	A/A	C/C	A/A
1090	CAD	G/A	C/T	A/C	A/G	C/A	A/G
1091	CAD	A/A	C/C	A/A	A/A	C/C	A/A
1092	CAD	G/A	C/T	A/C	A/G	C/A	A/G
1093	CAD	G/A	C/T	A/C	A/G	C/A	A/G
1094	CAD	G/A	C/T	A/C	A/A	C/A	A/G
1095	CAD	A/A	C/C	A/A	A/A	C/A	A/G
1096	CAD	A/A	C/C	A/A	A/A	C/A	A/G
1097	CAD	A/A	C/C	A/A	A/A	C/C	A/A
1098	CAD	G/A	C/T	A/C	A/G	C/A	A/G
1099	CAD	A/A	C/C	A/A	A/A	C/C	A/A
1100	CAD	A/A	C/C	A/A	A/A	C/C	A/A
1101	CAD	A/A	C/C	A/A	A/A	C/C	A/A
1102	CAD	A/A	C/C	A/A	A/A	C/A	A/G
1103	CAD	G/A	C/T	A/C	A/G	C/A	A/G
1104	CAD	G/G	T/T	C/C	A/G	C/C	G/G
1105	CAD	A/A	C/C	A/A	A/A	C/C	A/A
1106	CAD	G/A	C/T	A/C	A/A	C/A	A/G
1107	CAD	G/G	T/T	C/C	A/G	C/C	A/A
1108	CAD	G/A	C/T	A/C	A/A	C/A	A/G
1109	CAD	A/A	T/T	C/C	A/A	C/A	A/G
1110	CAD	G/A	C/T	A/C	A/A	C/A	A/G
1111	CAD	G/A	C/T	A/C	A/A	C/A	A/G
1112	CAD	A/A	C/C	A/A	A/A	C/C	A/A
1113	CAD	A/A	C/C	A/A	A/A	C/C	A/A
1114	CAD	A/A	C/C	A/A	A/A	C/A	G/G
1115	CAD	G/A	C/T	A/C	A/A	C/A	G/G
1116	CAD	A/A	C/C	A/A	A/A	C/C	A/A
1117	CAD	A/A	C/C	A/A	A/A	C/C	A/A
1118	CAD	G/A	C/T	A/C	A/G	C/A	A/G
1119	CAD	A/A	C/C	A/A	A/A	C/A	A/G
1120	CAD	G/A	C/T	A/C	A/A	C/A	A/G
1121	CAD	A/A	C/T	A/C	A/A	C/A	A/G
1122	CAD	A/A	C/T	A/C	A/A	C/A	A/G
1123	CAD	A/A	C/C	A/A	A/A	C/C	A/A
1124	CAD	A/A	C/C	A/A	A/A	C/A	G/G
1125	CAD	G/A	C/T	A/C	A/G	C/A	A/G
1126	CAD	G/A	C/T	A/C	A/G	C/C	A/A
1127	CAD	A/A	C/C	A/A	A/A	C/C	A/A
1128	CAD	G/A	C/T	A/C	A/G	C/A	A/G
1129	CAD	A/A	C/C	A/A	A/A	C/C	A/A
1130	CAD	G/A	C/T	A/C	A/G	C/A	A/G
1131	CAD	G/A	C/T	A/C	A/G	C/A	A/G
1132	CAD	A/A	T/T	C/C	A/A	C/C	A/A
1133	CAD	G/A	C/T	A/A	A/A	C/A	A/G
1134	CAD	G/G	C/T	A/C	A/A	C/C	A/A
1135	CAD	A/A	T/T	C/C	G/G	C/C	A/A
1136	CAD	G/A	C/T	A/C	A/A	C/A	G/G
1137	CAD	A/A	C/C	A/A	A/A	C/A	A/G
1138	CAD	A/A	C/C	A/A	A/A	C/C	A/A
1139	CAD	A/A	C/C	A/A	A/A	C/C	A/A
1140	CAD	G/A	C/T	A/C	A/G	C/A	A/G
1141	CAD	A/A	C/T	A/C	A/A	C/A	A/G
1142	CAD	A/A	T/T	C/C	G/G	C/C	A/A
1143	CAD	A/A	C/C	A/A	A/A	C/C	A/A
1144	CAD	A/A	C/C	A/A	A/A	C/A	A/G
1145	CAD	A/A	C/C	A/A	A/A	C/C	A/A
1146	CAD	G/A	C/T	A/C	A/A	C/C	A/A
1147	CAD	A/A	C/C	A/A	A/A	C/C	A/A
1148	CAD	G/G	T/T	C/C	A/G	C/C	A/A
1149	CAD	A/A	C/T	A/A	A/A	C/A	A/G
1150	CAD	A/A	C/C	A/A	A/A	C/A	A/G
1151	CAD	G/A	C/T	A/C	A/A	C/A	A/G
1152	CAD	G/A	T/T	C/C	A/G	C/A	A/G
1153	CAD	G/A	C/T	A/C	A/G	C/A	A/G
1154	CAD	A/A	C/C	A/A	A/A	C/A	A/G
1155	CAD	G/A	C/T	A/C	A/G	C/A	A/G
1156	CAD	G/A	C/T	A/C	A/A	C/A	A/G
1157	CAD	G/A	T/T	C/C	A/G	C/A	A/G
1158	CAD	G/A	C/T	A/C	A/G	C/A	A/G
1159	CAD	A/A	C/C	A/A	A/A	C/A	G/G
1160	CAD	A/A	C/C	A/A	A/A	C/C	A/A
1161	CAD	G/A	C/T	A/C	A/G	C/C	A/A
1162	CAD	A/A	C/C	A/A	A/A	C/A	G/G
1163	CAD	A/A	C/C	A/A	A/A	C/C	G/G
1164	CAD	G/A	C/T	A/C	A/A	C/A	A/G
1165	CAD	A/A	C/C	A/A	A/A	C/C	G/G
1166	CAD	A/A	C/C	A/A	A/A	C/A	A/G
1167	CAD	A/A	C/C	A/A	A/A	C/C	A/A
1168	CAD	A/A	C/C	A/A	A/A	C/A	G/G
1169	CAD	A/A	C/C	A/A	A/A	C/A	A/G
1170	CAD	G/A	T/T	C/C	A/G	C/A	G/G
1171	CAD	A/A	C/C	A/A	A/A	C/C	G/G
1172	CAD	A/A	C/C	A/A	A/A	C/A	A/G
1173	CAD	A/A	C/C	A/A	A/A	C/A	A/G
1174	CAD	A/A	C/C	A/A	A/A	C/A	A/G
1175	CAD	G/A	C/T	A/C	A/A	C/A	A/G
1176	CAD	A/A	C/C	A/A	A/A	C/A	A/G
1177	CAD	A/A	C/T	A/C	A/A	C/C	A/A
1178	CAD	G/A	C/T	A/C	A/G	C/A	A/G
1179	CAD	G/A	C/T	A/C	A/G	C/A	A/G
1180	CAD	A/A	C/C	A/A	A/A	C/A	A/G
1181	CAD	G/A	C/T	A/C	A/G	C/A	A/G
1182	CAD	A/A	C/C	A/A	A/A	C/A	A/G
1183	CAD	A/A	C/T	A/C	A/A	C/A	A/G
1184	CAD	A/A	C/C	A/A	A/A	C/A	A/G
1185	CAD	A/A	C/C	A/A	A/A	C/A	G/G
1186	CAD	A/A	C/C	A/A	A/A	C/A	A/G
1187	CAD	A/A	C/C	A/A	A/A	C/C	A/A
1188	CAD	A/A	C/C	A/A	A/A	C/A	A/G
1189	CAD	G/A	C/T	A/A	A/A	C/C	A/A
1190	CAD	A/A	C/C	A/A	A/A	C/A	A/G
1191	CAD	G/A	C/T	A/A	A/A	C/C	A/A
1192	CAD	A/A	C/C	A/A	A/A	C/A	G/G
1193	CAD	A/A	C/C	A/A	A/A	C/C	A/A
1194	CAD	A/A	C/T	A/C	A/A	C/C	A/A
1195	CAD	G/G	T/T	C/C	A/G	C/C	A/A
1196	CAD	A/A	C/C	A/A	A/A	C/A	A/G
1197	CAD	G/A	C/T	A/C	A/A	C/A	A/G
1198	CAD	A/A	C/C	A/A	A/A	C/A	A/G
1199	CAD	A/A	C/C	A/A	A/A	C/A	A/G
1200	CAD	G/A	C/T	A/C	A/G	C/C	A/A
1201	CAD	A/A	C/T	A/C	A/A	C/A	A/G
1202	CAD	A/A	C/C	A/A	A/A	C/C	A/A
1203	CAD	A/A	C/C	A/A	A/A	C/A	A/G
1204	CAD	G/A	C/T	A/C	A/G	C/A	A/G
1205	CAD	A/A	C/C	A/A	A/A	C/A	G/G
1206	CAD	A/A	C/T	A/A	A/A	C/A	A/G
1207	CAD	G/A	C/T	A/C	A/G	C/A	A/G
1208	CAD	A/A	C/C	A/A	A/A	C/A	A/G
1209	CAD	G/A	C/T	A/A	A/A	C/A	A/G
1210	CAD	G/A	C/T	A/C	A/G	C/A	A/G
1211	CAD	G/A	C/T	A/C	A/A	C/C	A/A
1212	CAD	A/A	C/C	A/A	A/A	C/C	A/A
1213	CAD	G/A	C/T	A/C	A/G	C/A	A/G
1214	CAD	G/A	C/T	A/C	A/G	C/A	A/G
1215	CAD	A/A	C/C	A/A	A/A	C/C	A/A
1216	CAD	G/A	C/T	A/C	A/A	C/A	A/G
1217	CAD	G/G	T/T	C/C	A/G	C/C	A/A
1218	CAD	G/A	C/T	A/C	A/A	C/A	A/G
1219	CAD	G/A	C/T	A/C	A/A	C/C	A/A
1220	CAD	A/A	C/C	A/A	A/A	C/A	G/G
1221	CAD	A/A	T/T	C/C	A/A	C/A	A/G
1222	CAD	G/A	C/T	A/C	A/A	C/A	A/G
1223	CAD	A/A	C/C	A/A	A/A	C/A	G/G
1224	CAD	G/A	C/T	A/C	A/G	C/A	A/G
1225	CAD	G/A	C/T	A/C	A/A	C/C	G/G
1226	CAD	A/A	C/C	A/A	A/A	C/C	A/A
1227	CAD	A/A	C/C	A/A	A/A	C/C	A/A
1228	CAD	G/G	C/T	A/C	A/A	C/C	A/A
1229	CAD	A/A	C/C	A/A	A/A	C/C	A/A
1230	CAD	A/A	C/C	A/A	A/A	C/C	A/A
1231	CAD	G/A	T/T	C/C	A/G	C/A	A/G
1232	CAD	A/A	C/C	A/A	A/A	C/C	A/A
1233	CAD	G/A	C/T	A/C	A/G	C/A	A/G
1234	CAD	G/A	C/T	A/C	A/G	C/C	A/A
1235	CAD	A/A	C/C	A/A	A/A	C/C	A/A
1236	CAD	G/A	C/T	A/C	A/G	C/A	A/G
1237	CAD	A/A	C/C	A/A	A/A	C/A	A/G
1238	CAD	A/A	C/C	A/A	A/A	C/A	A/G
1239	CAD	G/A	C/T	A/C	A/G	C/A	A/G
1240	CAD	G/A	C/T	A/C	A/G	C/A	A/G
1241	CAD	A/A	T/T	C/C	A/A	C/C	A/A
1242	CAD	A/A	C/C	A/A	A/A	C/C	A/A
1243	CAD	A/A	T/T	C/C	G/G	C/C	A/A
1244	CAD	A/A	C/C	A/A	A/A	C/C	A/A
1245	CAD	A/A	C/C	A/A	A/A	C/C	A/A
1246	CAD	G/A	C/T	A/A	A/G	C/C	A/A
1247	CAD	G/A	C/T	A/C	A/A	C/C	A/A
1248	CAD	A/A	C/T	A/C	A/A	C/A	A/G
1249	CAD	A/A	C/C	A/A	A/A	C/A	A/G
1250	CAD	A/A	C/C	A/A	A/A	C/A	A/G
1251	CAD	G/A	C/T	A/C	A/G	C/A	A/G
1252	CAD	A/A	C/C	A/A	A/A	C/C	A/A
1253	CAD	A/A	C/C	A/A	A/A	C/C	A/A
1254	CAD	A/A	C/C	A/A	A/A	A/A	A/A
1255	CAD	A/A	C/C	A/A	A/A	A/A	A/A
1256	CAD	A/A	C/C	A/A	A/A	C/C	A/A
1257	CAD	G/A	C/T	A/C	A/G	A/A	A/A
1258	CAD	A/A	C/C	A/A	A/A	A/A	A/A
1259	CAD	G/A	C/T	A/C	A/A	C/A	A/G
1260	CAD	A/A	C/C	A/A	A/A	C/A	A/G
1261	CAD	G/A	C/T	A/C	A/G	A/A	A/A
1262	CAD	G/A	C/T	A/C	A/G	A/A	A/A
1263	CAD	A/A	C/C	A/A	A/A	A/A	A/A
1264	CAD	A/A	C/C	A/A	A/A	C/C	A/A
1265	CAD	A/A	C/C	A/A	A/A	C/A	A/G
1266	CAD	A/A	C/C	A/C	A/G	C/A	A/G
1267	CAD	G/A	C/T	A/C	A/A	C/A	A/G
1268	CAD	G/A	C/T	A/C	A/G	C/A	A/G
1269	CAD	G/A	C/T	A/C	A/G	C/A	A/G
1270	CAD	A/A	C/C	A/A	A/A	C/A	A/G
1271	CAD	G/A	C/T	A/C	A/G	C/A	A/G
1272	CAD	G/A	C/T	A/C	A/A	C/A	A/G
1273	CAD	G/A	C/T	A/C	A/G	C/A	A/G
1274	CAD	A/A	C/C	A/A	A/A	C/A	A/G
1275	CAD	G/G	T/T	C/C	A/G	C/C	A/A
1276	CAD	A/A	C/C	A/A	A/A	C/A	G/G
1277	CAD	G/A	C/T	A/A	A/A	C/A	A/G
1278	CAD	G/A	C/T	A/C	A/A	C/A	A/G
1279	CAD	A/A	C/C	A/A	A/A	C/A	A/G
1280	CAD	A/A	C/C	A/A	A/A	C/A	A/G
1281	CAD	G/A	C/T	A/C	A/A	A/A	G/G
1282	CAD	A/A	C/C	A/A	A/A	C/C	A/A
1283	CAD	G/G	C/T	A/C	A/A	C/C	A/A
1284	CAD	A/A	C/C	A/A	A/A	C/A	A/G
1285	CAD	G/A	C/T	A/C	A/A	C/A	A/G
1286	CAD	G/A	C/T	A/C	A/G	C/A	A/G
1287	CAD	G/A	T/T	C/C	A/G	C/A	A/G
1288	CAD	A/A	C/C	A/A	A/A	C/C	A/A
1289	CAD	A/A	C/C	A/A	A/A	A/A	G/G
1290	CAD	G/A	C/T	A/C	A/G	C/A	A/G
1291	CAD	A/A	C/C	A/A	A/A	C/A	A/G
1292	CAD	G/A	C/T	A/C	A/G	C/A	A/G
1293	CAD	G/A	C/C	A/A	A/A	C/A	A/G
1294	CAD	A/A	C/C	A/A	A/A	C/A	A/G
1295	CAD	A/A	C/T	A/C	A/A	A/A	A/A
1296	CAD	A/A	C/C	A/A	A/A	C/A	A/G
1297	CAD	A/A	C/C	A/A	A/A	C/A	A/G
1298	CAD	G/A	C/C	A/A	A/A	C/A	G/G
1299	CAD	G/A	C/C	A/A	A/A	A/A	A/A
1300	CAD	A/A	T/T	C/C	A/A	C/C	A/A
1301	CAD	G/G	C/T	A/C	A/A	C/C	A/A
1302	CAD	A/A	C/C	A/A	A/A	C/A	A/G
1303	CAD	A/A	C/C	A/A	A/A	C/A	A/G
1304	CAD	A/A	C/T	A/C	A/A	C/A	A/G
1305	CAD	G/G	C/T	A/C	A/A	C/C	A/A
1306	CAD	G/A	C/T	A/A	A/A	A/A	A/A
1307	CAD	G/A	C/T	A/C	A/G	C/A	A/G
1308	CAD	A/A	C/C	A/C	A/A	C/A	A/G
1309	CAD	G/A	C/T	A/C	A/A	A/A	A/A
1310	CAD	A/A	C/C	A/A	A/A	C/A	A/G
1311	CAD	A/A	C/C	A/A	A/A	C/C	A/A
1312	CAD	A/A	C/C	A/A	A/A	C/C	A/A
1313	CAD	G/A	C/T	A/C	A/A	A/A	A/A
1314	CAD	A/A	C/C	A/A	A/A	C/A	A/G
1315	CAD	G/A	C/C	A/A	A/A	A/A	A/A
1316	CAD	G/A	C/C	A/A	A/A	A/A	A/A
1317	CAD	G/A	C/T	A/C	A/A	A/A	A/A
1318	CAD	G/G	T/T	A/C	A/G	C/C	A/A
1319	CAD	G/A	T/T	C/C	A/G	A/A	A/A
1320	CAD	A/A	C/C	A/A	A/A	A/A	A/A
1321	CAD	A/A	C/C	A/A	A/A	C/A	A/G
1322	CAD	A/A	C/C	A/A	A/A	C/A	A/G
1323	CAD	G/G	T/T	C/C	A/A	C/C	A/A
1324	CAD	A/A	C/C	A/A	A/A	C/C	A/A
1325	CAD	G/A	C/C	A/A	A/A	C/A	A/G
1326	CAD	A/A	C/C	A/A	A/A	C/A	A/G
1327	CAD	G/A	C/C	A/A	A/A	C/A	A/G
1328	CAD	A/A	C/C	A/A	A/A	C/A	A/G
1329	CAD	G/A	T/T	C/C	A/G	C/A	A/G
1330	CAD	A/A	C/C	A/A	A/A	A/A	G/G
1331	CAD	A/A	C/C	A/A	A/A	C/A	A/G
1332	CAD	A/A	C/C	A/A	A/A	C/A	A/G
1333	CAD	A/A	C/C	A/A	A/A	C/A	G/G
1334	CAD	A/A	C/C	A/C	A/A	C/C	A/A
1335	CAD	G/A	C/T	A/C	A/G	C/C	A/A
1336	CAD	A/A	C/C	A/A	A/A	C/A	A/G
1337	CAD	G/A	C/T	A/C	A/A	C/A	A/G
1338	CAD	G/G	C/T	A/C	A/A	C/C	A/A
1339	CAD	G/A	T/T	C/C	G/G	C/A	A/A
1340	CAD	A/A	C/C	A/A	A/A	C/A	A/A
1341	CAD	G/A	C/C	A/A	A/A	C/A	A/G
1342	CAD	G/A	C/C	A/A	A/A	C/A	A/G
1343	CAD	A/A	C/C	A/A	A/A	A/A	A/A
1344	CAD	G/A	T/T	C/C	A/G	A/A	G/G
1345	CAD	G/A	C/T	A/C	A/G	C/C	A/A
1346	CAD	A/A	C/C	A/A	A/A	A/A	G/G
1347	CAD	A/A	C/C	A/A	A/A	A/A	A/A
1348	CAD	A/A	C/C	A/A	A/A	C/A	G/G
1349	CAD	A/A	C/C	A/C	A/G	C/A	A/G
1350	CAD	A/A	C/C	A/A	A/A	A/A	A/A
1351	CAD	A/A	T/T	C/C	A/G	C/A	A/A
1352	CAD	G/A	C/T	A/C	A/A	A/A	A/A
1353	CAD	A/A	C/C	A/A	A/A	A/A	A/A
1354	CAD	A/A	C/T	A/C	A/A	C/C	A/A
1355	CAD	G/A	C/C	A/A	A/A	C/A	A/G
1356	CAD	A/A	C/C	A/A	A/A	C/A	A/A
1357	CAD	G/A	C/C	A/A	A/A	A/A	A/A
1358	CAD	A/A	C/T	A/C	A/A	A/A	A/G
1359	CAD	A/A	C/C	A/A	A/A	C/A	A/A
1360	CAD	G/A	C/C	A/A	A/A	A/A	A/G
1361	CAD	A/A	C/C	A/A	A/A	C/A	A/A
1362	CAD	A/A	C/C	A/A	A/A	C/A	G/G
1363	CAD	A/A	C/C	A/A	A/A	C/A	A/G
1364	CAD	A/A	C/C	A/A	A/A	C/C	A/A
1365	CAD	A/A	C/C	A/A	A/A	C/A	A/A
1366	CAD	G/A	C/T	A/A	A/A	C/C	A/A
1367	CAD	G/A	C/C	A/A	A/A	C/A	A/G
1368	CAD	A/A	C/C	A/A	A/A	C/C	A/A
1369	CAD	G/A	C/T	A/C	A/A	A/A	A/G
1370	CAD	A/A	C/C	A/A	A/A	C/A	A/A
1371	CAD	A/A	C/C	A/A	A/A	C/A	A/A
1372	CAD	G/G	T/T	C/C	A/G	C/C	A/A
1373	CAD	A/A	C/C	A/A	A/A	C/C	A/A
1374	CAD	A/A	C/C	A/A	A/A	C/A	A/A
1375	CAD	G/A	C/T	A/C	A/A	C/A	A/G
1376	CAD	A/A	C/C	A/A	A/A	C/A	A/A
1377	CAD	A/A	C/C	A/C	A/G	A/A	A/G
1378	CAD	A/A	C/C	A/A	A/A	A/A	A/G
1379	CAD	G/A	C/T	A/C	A/G	C/C	A/A
1380	CAD	A/A	C/C	A/A	A/A	C/C	A/A
1381	CAD	G/A	C/T	A/C	A/G	C/C	A/A
1382	CAD	A/A	C/C	A/A	A/A	C/C	A/A
1383	CAD	G/A	C/C	A/A	A/A	C/A	A/G
1384	CAD	G/A	C/T	A/C	A/G	C/A	A/G
1385	CAD	A/A	C/C	A/A	A/A	C/A	A/A
1386	CAD	A/A	C/C	A/A	A/A	A/A	G/G
1387	CAD	A/A	C/C	A/A	A/A	C/A	A/G
1388	CAD	G/A	C/T	A/C	A/A	A/A	A/G
1389	CAD	A/A	C/C	A/A	A/A	C/C	A/A
1390	CAD	G/A	C/C	A/A	A/A	A/A	A/G
1391	CAD	A/A	C/C	A/A	A/A	C/C	A/A
1392	CAD	G/A	C/C	A/A	A/A	C/A	A/G
1393	CAD	G/A	C/C	A/A	A/A	C/A	A/A
1394	CAD	G/A	C/T	A/C	A/A	C/A	A/A
1395	CAD	A/A	C/C	A/A	A/A	C/A	A/A
1396	CAD	A/A	C/C	A/A	A/A	C/A	A/G
1397	CAD	A/A	C/C	A/A	A/A	A/A	A/A
1398	CAD	G/A	C/C	A/A	A/A	C/A	A/G
1399	CAD	A/A	C/C	A/A	A/A	C/C	A/A
1400	CAD	A/A	C/C	A/A	A/A	C/C	A/A
1401	CAD	A/A	C/C	A/A	A/A	C/C	A/A
1402	CAD	A/A	C/C	A/A	A/A	A/A	A/G
1403	CAD	G/A	C/C	A/A	A/A	C/A	A/A
1404	CAD	G/G	T/T	C/C	A/G	C/C	G/G
1405	CAD	A/A	C/C	A/A	A/A	C/C	A/A
1406	CAD	G/A	C/T	A/C	A/A	C/A	A/A
1407	CAD	G/G	T/T	C/C	A/G	C/C	A/A
1408	CAD	G/A	C/T	A/C	A/A	C/A	A/G
1409	CAD	A/A	T/T	C/C	A/A	C/A	A/A
1410	CAD	G/A	C/T	A/C	A/A	C/A	A/A
1411	CAD	G/A	C/T	A/C	A/A	C/A	A/A
1412	CAD	A/A	C/C	A/A	A/A	C/C	A/A
1413	CAD	A/A	C/C	A/A	A/A	C/C	A/A
1414	CAD	A/A	C/C	A/A	A/A	C/A	G/G
1415	CAD	G/A	C/T	A/C	A/A	A/A	G/G
1416	CAD	A/A	C/C	A/A	A/A	C/C	A/A
1417	CAD	A/A	C/C	A/A	A/A	C/C	A/A
1418	CAD	G/A	C/C	A/A	A/A	C/A	A/G
1419	CAD	A/A	C/C	A/A	A/A	C/A	A/G
1420	CAD	G/A	C/T	A/C	A/A	C/A	A/G
1421	CAD	A/A	C/T	A/C	A/A	C/A	A/A
1422	CAD	A/A	C/T	A/C	A/A	C/A	A/G
1423	CAD	A/A	C/C	A/A	A/A	C/C	A/A
1424	CAD	A/A	C/C	A/A	A/A	A/A	G/G
1425	CAD	G/A	C/C	A/A	A/A	C/A	A/A
1426	CAD	G/A	C/T	A/C	A/G	C/C	A/A
1427	CAD	A/A	C/C	A/A	A/A	C/C	A/A
1428	CAD	G/A	C/T	A/C	A/G	C/A	A/G
1429	CAD	A/A	C/C	A/A	A/A	C/C	A/A
1430	CAD	G/A	C/C	A/A	A/A	A/A	A/A
1431	CAD	G/A	C/C	A/A	A/A	C/A	A/G
1432	CAD	A/A	T/T	C/C	A/A	C/C	A/A
1433	CAD	G/A	C/T	A/A	A/A	C/A	A/A
1434	CAD	G/G	C/T	A/C	A/A	A/A	A/A
1435	CAD	A/A	T/T	C/C	G/G	C/C	A/A
1436	CAD	G/A	C/T	A/C	A/A	A/A	G/G
1437	CAD	A/A	C/C	A/A	A/A	A/A	A/A
1438	CAD	A/A	C/C	A/A	A/A	C/C	A/A
1439	CAD	A/A	C/C	A/A	A/A	C/C	A/A
1440	CAD	G/A	C/T	A/C	A/G	C/A	A/A
1441	CAD	A/A	C/T	A/C	A/A	C/A	A/G
1442	CAD	A/A	T/T	C/C	G/G	C/C	A/A
1443	CAD	A/A	C/C	A/A	A/A	C/C	A/A
1444	CAD	A/A	C/C	A/A	A/A	A/A	A/G
1445	CAD	A/A	C/C	A/A	A/A	C/C	A/A
1446	CAD	G/A	C/T	A/C	A/A	C/C	A/A
1447	CAD	A/A	C/C	A/A	A/A	C/C	A/A
1448	CAD	G/G	T/T	C/C	A/G	C/C	A/A
1449	CAD	A/A	C/T	A/A	A/A	A/A	A/G
1450	CAD	A/A	C/C	A/A	A/A	C/A	A/G
1451	CAD	G/A	C/T	A/C	A/A	C/A	A/A
1452	CAD	G/A	T/T	C/C	A/G	C/A	A/G
1453	CAD	G/A	C/C	A/A	A/A	A/A	A/G
1454	CAD	A/A	C/C	A/A	A/A	A/A	A/A
1455	CAD	G/A	C/C	A/A	A/A	C/A	A/G
1456	CAD	G/A	C/T	A/C	A/A	A/A	A/G
1457	CAD	G/A	T/T	C/C	A/G	C/A	A/A
1458	CAD	G/A	C/C	A/A	A/A	C/A	A/G
1459	CAD	A/A	C/C	A/A	A/A	C/A	G/G
1460	CAD	A/A	C/C	A/A	A/A	C/C	A/A
1461	CAD	G/A	C/T	A/C	A/G	C/C	A/A
1462	CAD	A/A	C/C	A/A	A/A	A/A	A/A
1463	CAD	A/A	C/C	A/A	A/A	A/A	A/A
1464	CAD	G/A	C/T	A/C	A/A	C/A	A/A
1465	CAD	A/A	C/C	A/A	A/A	A/A	A/A
1466	CAD	A/A	C/C	A/A	A/A	C/A	A/A
1467	CAD	A/A	C/C	A/A	A/A	C/C	A/A
1468	CAD	A/A	C/C	A/A	A/A	A/A	A/A
1469	CAD	A/A	C/C	A/A	A/A	A/A	A/G
1470	CAD	G/A	T/T	C/C	A/G	A/A	A/A
1471	CAD	A/A	C/C	A/A	A/A	A/A	A/A
1472	CAD	A/A	C/C	A/A	A/A	C/A	A/G
1473	CAD	A/A	C/C	A/A	A/A	A/A	A/G
1474	CAD	A/A	C/C	A/A	A/A	A/A	A/A
1475	CAD	G/A	C/T	A/C	A/A	A/A	A/A
1476	CAD	A/A	C/C	A/A	A/A	A/A	A/G
1477	CAD	A/A	C/T	A/C	A/A	C/C	A/A
1478	CAD	G/A	C/C	A/A	A/A	C/A	A/G
1479	CAD	G/A	C/C	A/A	A/A	A/A	A/G
1480	CAD	A/A	C/C	A/A	A/A	C/A	A/A
1481	CAD	G/A	C/C	A/A	A/A	A/A	A/G
1482	CAD	A/A	C/C	A/A	A/A	C/A	A/G
1483	CAD	A/A	C/T	A/C	A/A	A/A	A/G
1484	CAD	A/A	C/C	A/A	A/A	C/A	A/A
1485	CAD	A/A	C/C	A/A	A/A	C/A	A/A
1486	CAD	A/A	C/C	A/A	A/A	C/A	A/G
1487	CAD	A/A	C/C	A/A	A/A	C/C	A/A
1488	CAD	A/A	C/C	A/A	A/A	C/A	A/G
1489	CAD	G/A	C/T	A/A	A/A	C/C	A/A
1490	CAD	A/A	C/C	A/A	A/A	C/A	A/A
1491	CAD	G/A	C/T	A/A	A/A	C/C	A/A
1492	CAD	A/A	C/C	A/A	A/A	A/A	A/A
1493	CAD	A/A	C/C	A/A	A/A	C/C	A/A
1494	CAD	A/A	C/T	A/C	A/A	C/C	A/A
1495	CAD	G/G	T/T	C/C	A/G	C/C	A/A
1496	CAD	A/A	C/C	A/A	A/A	C/A	A/A
1497	CAD	G/A	C/T	A/C	A/A	C/A	A/G
1498	CAD	A/A	C/C	A/A	A/A	C/A	A/A
1499	CAD	A/A	C/C	A/A	A/A	A/A	A/G
1500	CAD	G/A	C/T	A/C	A/G	C/C	A/A
1501	CAD	A/A	C/T	A/C	A/A	C/A	A/G
1502	CAD	A/A	C/C	A/A	A/A	C/C	A/A
1503	CAD	A/A	C/C	A/A	A/A	C/A	A/G
1504	CAD	G/A	C/T	A/C	A/G	C/A	A/G
1505	CAD	A/A	C/C	A/A	A/A	A/A	A/A
1506	CAD	A/A	C/T	A/A	A/A	C/A	A/G
1507	CAD	G/A	C/C	A/A	A/A	A/A	A/G
1508	CAD	A/A	C/C	A/A	A/A	A/A	A/G
1509	CAD	G/A	C/T	A/A	A/A	C/A	A/A
1510	CAD	G/A	C/C	A/A	A/A	C/A	A/A
1511	CAD	G/A	C/T	A/C	A/A	C/C	A/A
1512	CAD	A/A	C/C	A/A	A/A	C/C	A/A
1513	CAD	G/A	C/T	A/C	A/G	C/A	A/A
1514	IS	A/A	C/C	C/C	G/G	A/A	G/G
1515	IS	G/A	C/T	A/C	A/G	C/A	A/G
1516	IS	A/A	C/C	A/C	G/G	A/A	G/G
1517	IS	G/A	C/T	A/C	A/G	C/A	A/G
1518	IS	G/A	C/T	A/C	A/G	C/A	A/G
1519	IS	G/A	C/T	A/C	A/G	C/A	A/G
1520	IS	A/A	T/T	A/A	A/A	A/A	G/G
1521	IS	A/A	T/T	A/A	A/A	A/A	G/G
1522	IS	A/A	T/T	A/A	A/A	A/A	G/G
1523	IS	A/A	T/T	A/A	A/A	A/A	G/G
1524	IS	A/A	C/C	A/A	A/A	A/A	G/G
1525	IS	G/A	C/T	A/C	A/G	C/A	A/G
1526	IS	A/A	C/C	A/A	A/A	A/A	A/A
1527	IS	A/A	C/C	A/A	A/A	A/A	A/A
1528	IS	A/A	T/T	A/A	A/A	A/A	A/A
1529	IS	G/A	C/T	A/C	A/G	C/A	A/G
1530	IS	G/A	C/T	A/C	A/G	C/A	A/G
1531	IS	A/A	T/T	A/A	A/A	A/A	A/A
1532	IS	A/A	C/C	A/A	A/A	A/A	A/A
1533	IS	A/A	C/C	A/A	A/A	A/A	A/A
1534	IS	G/A	C/T	A/C	A/G	C/A	A/G
1535	IS	A/A	C/C	A/A	A/A	A/A	A/A
1536	IS	A/A	C/C	A/A	A/A	A/A	A/A
1537	IS	A/A	C/C	A/A	A/A	A/A	A/A
1538	IS	A/A	C/C	A/A	A/A	A/A	A/A
1539	IS	G/A	C/T	A/C	A/G	C/A	A/G
1540	IS	A/A	C/C	A/A	A/A	C/C	A/A
1541	IS	A/A	C/C	A/A	A/A	C/C	A/A
1542	IS	A/A	C/C	A/A	A/A	A/A	A/A
1543	IS	A/A	C/C	A/A	A/A	A/A	A/A
1544	IS	A/A	C/C	A/A	A/A	A/A	A/A
1545	IS	A/A	C/C	A/A	A/A	A/A	A/A
1546	IS	A/A	C/C	A/A	A/A	A/A	A/A
1547	IS	A/A	C/C	A/A	A/A	A/A	A/A
1548	IS	G/A	C/T	A/C	A/G	C/A	A/G
1549	IS	G/A	C/T	A/C	A/G	C/A	A/G
1550	IS	A/A	C/C	A/A	A/A	A/A	A/A
1551	IS	A/A	C/C	A/A	A/A	A/A	A/A
1552	IS	A/A	C/C	A/A	A/A	A/A	A/A
1553	IS	A/A	C/C	C/C	A/A	A/A	A/A
1554	IS	A/A	C/C	C/C	A/A	A/A	A/A
1555	IS	A/A	C/C	C/C	A/A	A/A	A/A
1556	IS	G/A	C/T	A/C	A/G	C/A	A/G
1557	IS	A/A	C/C	C/C	A/A	A/A	A/A
1558	IS	A/A	C/C	C/C	A/A	A/A	A/A
1559	IS	A/A	C/C	C/C	A/A	A/A	A/A
1560	IS	A/A	C/C	C/C	A/A	A/A	A/A
1561	IS	A/A	C/C	C/C	A/A	A/A	A/A
1562	IS	A/A	C/C	C/C	A/A	A/A	A/A
1563	IS	A/A	C/C	C/C	A/A	A/A	A/A
1564	IS	A/A	C/C	C/C	A/A	A/A	A/A
1565	IS	A/A	C/C	C/C	A/A	A/A	A/A
1566	IS	A/A	C/C	C/C	A/A	A/A	A/A
1567	IS	G/A	C/T	A/C	A/G	C/A	A/G
1568	IS	A/A	C/C	A/A	A/A	A/A	A/A
1569	IS	A/A	C/C	A/A	A/A	A/A	A/A
1570	IS	A/A	C/C	C/C	A/A	A/A	A/A
1571	IS	G/A	C/T	A/C	A/G	C/A	A/G
1572	IS	A/A	C/C	A/A	A/A	A/A	A/A
1573	IS	A/A	C/C	A/A	A/A	A/A	A/A
1574	IS	A/A	C/C	A/A	A/A	A/A	A/A
1575	IS	A/A	C/C	A/A	A/A	A/A	A/A
1576	IS	A/A	C/C	A/A	A/A	A/A	A/A
1577	IS	A/A	C/C	A/A	A/A	A/A	A/A
1578	IS	G/A	C/T	A/C	A/G	C/A	A/G
1579	IS	A/A	C/C	A/A	A/A	A/A	A/A
1580	IS	A/A	C/C	A/A	A/A	A/A	A/A
1581	IS	G/G	C/C	C/C	A/A	A/A	A/A
1582	IS	G/G	C/C	C/C	A/A	A/A	A/A
1583	IS	G/G	C/C	C/C	A/A	A/A	A/A
1584	IS	A/A	C/C	C/C	A/A	A/A	A/A
1585	IS	A/A	C/C	A/A	A/A	A/A	A/A
1586	IS	A/A	C/C	A/A	A/A	A/A	A/A
1587	IS	A/A	C/C	A/A	A/A	A/A	A/A
1588	IS	A/A	C/C	A/A	A/A	A/A	A/A
1589	IS	A/A	C/C	A/A	A/A	A/A	A/A
1590	IS	A/A	C/C	C/C	A/A	A/A	A/A
1591	IS	A/A	C/C	C/C	A/A	A/A	A/A
1592	IS	A/A	C/C	A/A	A/A	A/A	A/A
1593	IS	A/A	C/C	A/A	A/A	C/C	A/A
1594	IS	G/A	C/T	A/C	A/G	C/A	A/G
1595	IS	A/A	C/C	A/A	A/A	C/C	A/A
1596	IS	G/G	C/C	C/C	A/A	C/C	A/A
1597	IS	A/A	T/T	A/C	A/A	C/C	A/A
1598	IS	A/A	T/T	A/A	A/A	A/A	A/A
1599	IS	A/A	T/T	A/A	A/A	C/C	A/A
1600	IS	A/A	T/T	A/C	A/A	A/A	A/A
1601	IS	A/A	C/C	A/A	A/A	C/C	A/A
1602	IS	A/A	C/C	A/A	A/A	A/A	A/A
1603	IS	A/A	T/T	A/A	A/A	C/C	A/A
1604	IS	A/A	T/T	A/A	A/A	C/C	A/A
1605	IS	A/A	T/T	A/A	A/A	C/C	A/A
1606	IS	A/A	T/T	A/A	A/A	C/C	A/A
1607	IS	A/A	T/T	A/C	A/A	C/C	A/A
1608	IS	A/A	C/C	A/A	A/A	C/C	A/A
1609	IS	A/A	C/C	A/A	A/A	C/C	A/A
1610	IS	A/A	C/C	A/A	A/A	C/C	A/A
1611	IS	A/A	C/C	A/A	A/A	C/C	A/A
1612	IS	A/A	T/T	A/C	A/A	C/C	A/A
1613	IS	A/A	C/C	A/A	A/A	C/C	A/A
1614	IS	A/A	C/C	A/A	A/A	C/C	A/A
1615	IS	A/A	C/C	A/A	A/A	C/C	A/A
1616	IS	G/A	C/T	A/C	A/G	C/A	A/G
1617	IS	A/A	T/T	A/A	A/A	C/C	A/A
1618	IS	A/A	T/T	A/A	A/A	C/C	A/A
1619	IS	A/A	T/T	A/C	A/A	C/C	A/A
1620	IS	A/A	C/C	A/A	A/A	C/C	A/A
1621	IS	A/A	C/C	A/A	A/A	C/C	A/A
1622	IS	A/A	C/C	A/A	A/A	C/C	A/A
1623	IS	A/A	C/C	A/A	A/A	C/C	A/A
1624	IS	A/A	C/C	A/A	A/A	C/C	A/A
1625	IS	A/A	C/C	A/A	A/A	C/C	A/A
1626	IS	A/A	C/C	A/A	A/A	C/C	A/A
1627	IS	G/A	C/T	A/C	A/G	C/A	A/G
1628	IS	A/A	C/C	A/A	A/A	C/C	A/A
1629	IS	A/A	C/C	A/A	A/A	C/C	A/A
1630	IS	A/A	C/C	A/A	A/A	C/C	A/A
1631	IS	G/A	C/T	A/C	A/G	C/A	A/G
1632	IS	G/A	C/T	A/C	A/G	C/A	A/G
1633	IS	A/A	C/C	A/A	A/A	C/C	A/A
1634	IS	A/A	C/C	A/A	A/A	C/C	A/A
1635	IS	G/A	C/T	A/C	A/G	C/A	A/G
1636	IS	A/A	C/C	A/A	A/A	C/C	A/A
1637	IS	A/A	T/T	A/C	A/A	C/C	A/A
1638	IS	A/A	C/C	A/A	A/A	C/C	A/A
1639	IS	A/A	T/T	A/C	A/A	C/C	A/A
1640	IS	A/A	C/C	A/A	A/A	C/C	A/A
1641	IS	A/A	C/C	A/A	A/A	C/C	A/A
1642	IS	A/A	T/T	A/C	A/A	C/C	A/A
1643	IS	A/A	C/C	A/A	A/A	C/C	A/A
1644	IS	G/A	C/T	A/C	A/G	C/A	A/G
1645	IS	A/A	T/T	A/A	A/A	C/C	A/A
1646	IS	A/A	T/T	C/C	G/G	C/A	A/A
1647	IS	A/A	T/T	A/A	A/A	C/C	A/A
1648	IS	A/A	T/T	C/C	G/G	C/C	A/A
1649	IS	G/A	C/T	A/C	A/G	C/A	A/G
1650	IS	A/A	T/T	A/A	A/A	C/C	A/A
1651	IS	A/A	T/T	A/A	A/A	C/C	A/A
1652	IS	A/A	T/T	A/A	A/A	C/C	A/A
1653	IS	A/A	T/T	A/A	A/A	C/C	A/A
1654	IS	G/A	C/T	A/C	A/G	C/A	A/G
1655	IS	A/A	T/T	A/A	A/A	C/C	A/A
1656	IS	A/A	T/T	A/C	A/A	C/C	A/A
1657	IS	A/A	T/T	A/C	A/A	C/C	A/A
1658	IS	G/A	C/T	A/C	A/G	C/A	A/G
1659	IS	A/A	T/T	A/A	A/A	C/C	A/A
1660	IS	G/A	C/T	A/C	A/G	C/A	A/G
1661	IS	A/A	T/T	A/A	A/A	C/C	A/A
1662	IS	A/A	T/T	A/A	A/A	C/C	A/A
1663	IS	A/A	T/T	A/A	A/A	C/C	A/A
1664	IS	A/A	T/T	A/A	A/A	C/C	A/A
1665	IS	G/A	C/T	A/C	A/G	C/A	A/G
1666	IS	A/A	C/C	C/C	G/G	C/C	A/A
1667	IS	G/G	C/C	C/C	A/A	C/C	A/A
1668	IS	A/A	T/T	A/A	A/A	C/C	A/A
1669	IS	A/A	C/C	A/A	A/A	C/C	A/A
1670	IS	A/A	C/C	A/A	A/A	C/C	A/A
1671	IS	A/A	T/T	A/C	A/A	C/C	A/A
1672	IS	G/A	C/T	A/C	A/G	C/A	A/G
1673	IS	A/A	C/C	A/A	A/A	C/C	A/A
1674	IS	A/A	C/C	A/A	A/A	C/C	A/A
1675	IS	G/A	C/T	A/C	A/G	C/A	A/G
1676	IS	G/A	C/T	A/C	A/G	C/A	A/G
1677	IS	A/A	T/T	A/C	A/A	C/C	A/A
1678	IS	A/A	T/T	A/C	A/A	C/C	A/A
1679	IS	A/A	C/C	A/A	A/A	C/C	A/A
1680	IS	A/A	T/T	A/C	A/A	C/C	A/A
1681	IS	A/A	T/T	A/C	A/A	C/C	A/A
1682	IS	A/A	C/T	A/A	A/A	C/C	A/A
1683	IS	A/A	C/T	A/C	A/A	C/C	A/A
1684	IS	A/A	C/T	A/C	A/A	C/C	A/A
1685	IS	A/A	C/C	A/A	A/A	C/C	A/A
1686	IS	A/A	C/T	A/A	A/A	C/C	A/A
1687	IS	A/A	C/T	A/A	A/A	C/C	A/A
1688	IS	A/A	C/T	A/A	A/A	C/C	A/A
1689	IS	A/A	C/C	A/A	A/A	C/C	A/A
1690	IS	G/A	C/T	A/C	A/G	C/A	A/G
1691	IS	A/A	C/C	A/A	A/A	C/C	A/A
1692	IS	G/A	C/T	A/C	A/G	C/A	A/G
1693	IS	A/A	C/C	A/A	A/A	C/C	A/A
1694	IS	A/A	C/C	A/A	A/A	C/C	A/A
1695	IS	A/A	C/T	A/A	A/A	C/C	A/A
1696	IS	A/A	C/C	A/A	A/A	C/C	A/A
1697	IS	G/G	C/C	A/A	A/A	C/C	A/A
1698	IS	A/A	C/C	A/A	A/A	C/C	A/A
1699	IS	A/A	C/C	A/A	A/A	C/C	A/A
1700	IS	A/A	C/C	A/A	A/A	C/C	A/A
1701	IS	G/A	C/T	A/C	A/G	C/A	A/G
1702	IS	A/A	C/C	A/A	A/A	C/C	A/A
1703	IS	A/A	C/C	A/A	A/A	C/C	A/A
1704	IS	A/A	C/T	A/C	A/A	C/C	A/A
1705	IS	A/A	C/T	A/A	A/A	C/C	A/A
1706	IS	A/A	C/T	A/A	A/A	C/C	A/A
1707	IS	A/A	C/T	A/A	A/A	C/C	A/A
1708	IS	G/G	C/T	A/A	A/A	C/C	A/A
1709	IS	A/A	C/T	A/A	A/A	C/C	A/A
1710	IS	A/A	C/T	A/A	A/A	C/C	A/A
1711	IS	A/A	C/T	A/A	A/A	C/C	A/A
1712	IS	A/A	C/T	A/C	A/A	C/C	A/A
1713	IS	A/A	C/T	A/A	A/A	C/C	A/A
1714	IS	A/A	C/T	A/A	A/A	C/C	A/A
1715	IS	A/A	C/T	A/A	A/A	C/C	A/A
1716	IS	A/A	C/T	A/C	A/A	C/C	A/A
1717	IS	A/A	C/C	A/A	A/A	C/C	A/A
1718	IS	A/A	C/C	A/A	A/A	C/C	A/A
1719	IS	A/A	C/C	A/A	A/A	C/C	A/A
1720	IS	A/A	C/C	A/A	A/A	C/C	A/A
1721	IS	A/A	C/C	A/A	A/A	C/C	A/A
1722	IS	G/A	C/T	A/C	A/G	C/A	A/G
1723	IS	G/G	C/T	C/C	A/A	C/C	A/A
1724	IS	G/A	C/T	A/C	A/G	C/A	A/G
1725	IS	G/G	C/T	A/C	A/A	C/C	A/A
1726	IS	A/A	C/C	A/A	A/A	C/C	A/A
1727	IS	A/A	C/T	A/A	A/A	C/C	A/A
1728	IS	G/G	C/T	A/C	A/A	C/C	A/A
1729	IS	A/A	C/T	A/A	A/A	C/C	A/A
1730	IS	A/A	C/T	A/C	A/A	C/C	A/A
1731	IS	A/A	C/T	A/A	A/A	C/C	A/A
1732	IS	A/A	C/T	A/A	A/A	C/C	A/A
1733	IS	G/A	C/T	A/C	A/G	C/A	A/G
1734	IS	A/A	C/C	A/A	A/A	C/C	A/A
1735	IS	G/A	C/T	A/C	A/G	C/A	A/G
1736	IS	A/A	C/T	A/A	A/A	C/C	A/A
1737	IS	A/A	C/T	A/A	A/A	C/C	A/A
1738	IS	A/A	C/T	C/C	G/G	C/C	A/A
1739	IS	A/A	C/C	A/A	A/A	C/C	A/A
1740	IS	G/A	C/T	A/C	A/G	C/A	A/G
1741	IS	G/A	C/T	A/C	A/G	C/A	A/G
1742	IS	A/A	C/T	A/C	A/A	C/A	A/A
1743	IS	G/A	C/T	A/C	A/G	C/A	A/G
1744	IS	A/A	C/C	A/A	A/A	C/A	A/A
1745	IS	A/A	C/T	A/C	A/A	C/C	A/A
1746	IS	A/A	C/T	A/C	A/A	C/C	A/A
1747	IS	A/A	C/T	A/A	A/A	C/C	A/A
1748	IS	A/A	C/C	A/A	A/A	C/C	A/A
1749	IS	A/A	C/C	A/A	A/A	C/C	A/A
1750	IS	A/A	C/T	A/A	A/A	C/C	A/A
1751	IS	A/A	C/T	A/A	A/A	C/C	A/A
1752	IS	A/A	C/T	A/C	A/A	C/A	A/A
1753	IS	A/A	C/T	A/A	A/A	C/A	A/A
1754	IS	A/A	C/C	A/A	A/A	C/A	A/A
1755	IS	A/A	C/T	A/C	A/A	C/C	A/A
1756	IS	G/A	C/T	A/C	A/G	C/A	A/G
1757	IS	A/A	C/C	A/A	A/A	C/C	A/A
1758	IS	A/A	C/C	A/A	A/A	C/C	A/A
1759	IS	A/A	C/C	A/A	A/A	C/A	A/A
1760	IS	G/A	C/T	A/C	A/G	C/A	A/G
1761	IS	A/A	C/C	A/A	A/A	C/A	A/A
1762	IS	G/G	T/T	C/C	A/A	C/C	A/A
1763	IS	A/A	C/T	A/C	A/A	C/A	A/A
1764	IS	A/A	C/C	A/A	A/A	C/A	A/A
1765	IS	A/A	C/C	A/A	A/A	C/C	A/A
1766	IS	A/A	C/C	A/A	A/A	C/C	A/A
1767	IS	A/A	C/T	A/C	A/A	C/C	A/A
1768	IS	A/A	C/C	A/A	A/A	C/C	A/A
1769	IS	G/A	C/T	A/C	A/G	C/A	A/G
1770	IS	A/A	C/C	A/A	A/A	C/A	A/A
1771	IS	A/A	T/T	A/A	A/A	C/A	A/A
1772	IS	A/A	C/T	A/C	A/A	C/C	A/A
1773	IS	A/A	T/T	A/A	A/A	C/A	A/A
1774	IS	A/A	C/T	A/A	A/A	C/A	A/A
1775	IS	A/A	C/C	A/A	A/A	C/C	A/A
1776	IS	A/A	T/T	A/A	A/A	C/A	A/A
1777	IS	A/A	T/T	A/A	A/A	C/A	A/A
1778	IS	A/A	C/T	A/A	A/A	C/C	A/A
1779	IS	A/A	T/T	A/A	A/A	C/A	A/A
1780	IS	A/A	T/T	A/A	A/A	C/A	A/A
1781	IS	A/A	C/T	A/C	A/A	C/A	A/A
1782	IS	A/A	C/T	A/C	A/A	C/C	A/A
1783	IS	A/A	T/T	A/A	A/A	C/C	A/A
1784	IS	A/A	C/T	A/C	A/A	C/A	A/A
1785	IS	A/A	C/T	A/C	A/A	C/A	A/A
1786	IS	G/A	C/T	A/C	A/G	C/A	A/G
1787	IS	A/A	T/T	A/A	A/A	C/A	A/A
1788	IS	A/A	T/T	A/A	A/A	C/A	A/A
1789	IS	A/A	T/T	A/A	A/A	C/A	A/A
1790	IS	A/A	T/T	A/A	A/A	C/C	A/A
1791	IS	A/A	T/T	A/A	A/A	C/C	A/A
1792	IS	G/A	C/T	A/C	A/G	C/A	A/G
1793	IS	A/A	T/T	A/A	A/A	C/C	A/A
1794	IS	A/A	C/T	A/C	A/A	C/A	A/A
1795	IS	A/A	T/T	A/A	A/A	C/C	A/A
1796	IS	A/A	T/T	A/A	A/A	C/C	A/A
1797	IS	A/A	T/T	A/A	A/A	C/A	A/A
1798	IS	A/A	T/T	A/A	A/A	C/A	A/A
1799	IS	A/A	C/T	A/C	A/A	C/C	A/A
1800	IS	A/A	C/C	A/A	A/A	C/C	A/A
1801	IS	A/A	T/T	A/A	A/A	C/C	A/A
1802	IS	A/A	C/C	A/A	A/A	C/C	A/A
1803	IS	A/A	C/C	A/A	A/A	C/A	A/A
1804	IS	G/A	C/T	A/C	A/G	C/A	A/G
1805	IS	A/A	T/T	A/A	A/A	C/A	A/A
1806	IS	A/A	C/T	A/A	A/A	C/A	A/A
1807	IS	A/A	C/C	A/A	A/A	C/C	A/A
1808	IS	A/A	T/T	A/A	A/A	C/A	A/A
1809	IS	A/A	C/C	A/A	A/A	C/C	A/A
1810	IS	A/A	C/C	A/A	A/A	C/C	A/A
1811	IS	A/A	C/C	A/A	A/A	C/A	A/A
1812	IS	A/A	C/C	A/A	A/A	C/A	A/A
1813	IS	A/A	C/C	A/A	A/A	C/C	A/A
1814	IS	A/A	C/T	A/C	A/A	C/A	A/A
1815	IS	A/A	C/C	A/A	A/A	C/A	A/A
1816	IS	A/A	C/C	A/A	A/A	C/A	A/A
1817	IS	G/A	C/T	A/C	A/G	C/A	A/G
1818	IS	A/A	C/C	A/A	A/A	C/C	A/A
1819	IS	G/A	C/T	A/C	A/G	C/A	A/G
1820	IS	A/A	C/C	A/A	A/A	C/C	A/A
1821	IS	A/A	C/T	A/C	A/A	C/A	A/A
1822	IS	A/A	C/C	A/A	A/A	C/C	A/A
1823	IS	A/A	C/C	A/A	A/A	C/C	A/A
1824	IS	A/A	C/C	A/A	A/A	C/A	A/A
1825	IS	G/A	C/T	A/C	A/G	C/A	A/G
1826	IS	A/A	C/C	A/A	A/A	C/C	A/A
1827	IS	A/A	C/C	A/A	A/A	C/C	A/A
1828	IS	A/A	C/C	A/A	A/A	C/C	A/A
1829	IS	A/A	C/C	A/A	A/A	C/A	A/A
1830	IS	A/A	C/C	A/A	A/A	C/C	A/A
1831	IS	A/A	C/T	A/C	A/A	C/C	A/A
1832	IS	A/A	C/C	A/A	A/A	C/C	A/A
1833	IS	G/A	C/T	A/C	A/G	C/A	A/G
1834	IS	A/A	C/C	A/A	A/A	C/C	A/A
1835	IS	A/A	C/C	A/A	A/A	C/A	A/A
1836	IS	A/A	C/T	A/C	A/A	C/A	A/A
1837	IS	A/A	C/T	A/C	A/A	C/C	A/A
1838	IS	G/A	C/T	A/C	A/G	C/A	A/G
1839	IS	G/A	C/T	A/C	A/G	C/A	A/G
1840	IS	G/A	C/T	A/C	A/G	C/A	A/G
1841	IS	A/A	C/C	A/A	A/A	C/A	A/A
1842	IS	A/A	C/C	A/A	A/A	C/C	A/A
1843	IS	G/A	C/T	A/C	A/G	C/A	A/G
1844	IS	A/A	C/C	A/A	A/A	C/C	A/A
1845	IS	A/A	C/C	A/A	A/A	C/C	A/A
1846	IS	A/A	C/C	A/A	A/A	C/C	A/A
1847	IS	A/A	C/C	A/A	A/A	C/C	A/A
1848	IS	A/A	C/C	A/A	A/A	C/C	A/A
1849	IS	A/A	C/C	A/A	A/A	C/C	A/A
1850	IS	A/A	C/T	A/A	A/A	C/C	A/A
1851	IS	A/A	C/C	A/A	A/A	C/C	A/A
1852	IS	A/A	C/C	A/A	A/A	C/C	A/A
1853	IS	A/A	C/C	A/A	A/A	C/C	A/A
1854	IS	A/A	C/C	A/A	A/A	C/C	A/A
1855	IS	G/A	C/T	A/C	A/G	C/A	A/G
1856	IS	A/A	C/C	A/A	A/A	C/C	A/A
1857	IS	A/A	C/T	A/C	A/A	C/C	A/A
1858	IS	A/A	C/C	A/A	A/A	C/C	A/A
1859	IS	A/A	C/T	A/C	A/A	C/C	A/A
1860	IS	A/A	C/C	A/A	A/A	C/C	A/A
1861	IS	G/G	C/T	A/C	A/A	C/A	A/A
1862	IS	G/A	C/T	A/C	A/G	C/A	A/G
1863	IS	A/A	C/C	A/A	A/A	C/A	A/A
1864	IS	G/G	C/T	A/C	A/A	C/C	A/A
1865	IS	A/A	C/C	A/A	A/A	C/A	A/A
1866	IS	G/G	T/T	C/C	A/A	C/C	A/A
1867	IS	A/A	C/C	A/A	A/A	C/C	A/A
1868	IS	A/A	C/C	A/A	A/A	C/C	A/A
1869	IS	G/G	C/T	A/C	A/A	C/A	A/A
1870	IS	A/A	C/C	A/A	A/A	C/C	A/A
1871	IS	A/A	C/C	A/A	A/A	C/C	A/A
1872	IS	A/A	C/C	A/A	A/A	C/A	A/A
1873	IS	A/A	C/C	A/A	A/A	C/A	A/A
1874	IS	G/G	C/T	A/C	A/A	C/C	A/A
1875	IS	A/A	C/C	A/A	A/A	C/C	A/A
1876	IS	A/A	C/C	A/A	A/A	C/A	G/G
1877	IS	A/A	C/C	A/A	A/A	C/A	G/G
1878	IS	A/A	C/T	A/C	A/A	C/C	A/A
1879	IS	A/A	C/C	A/A	A/A	C/C	A/A
1880	IS	A/A	C/C	A/A	A/A	C/C	A/A
1881	IS	A/A	C/C	A/A	A/A	C/C	A/A
1882	IS	A/A	C/C	A/A	A/A	C/A	G/G
1883	IS	A/A	C/C	A/A	A/A	C/A	G/G
1884	IS	A/A	C/C	A/A	A/A	C/C	A/A
1885	IS	G/G	C/T	A/C	A/A	C/C	A/A
1886	IS	A/A	C/C	A/A	A/A	C/A	G/G
1887	IS	A/A	C/C	A/A	A/A	C/C	A/A
1888	IS	A/A	C/C	A/A	A/A	C/C	A/A
1889	IS	G/A	C/T	A/C	A/G	C/A	A/G
1890	IS	A/A	C/C	A/A	A/A	C/C	A/A
1891	IS	G/A	C/T	A/C	A/G	C/A	A/G
1892	IS	G/G	C/T	A/C	A/A	C/A	G/G
1893	IS	A/A	C/C	A/A	A/A	C/A	G/G
1894	IS	A/A	C/C	A/A	A/A	C/A	G/G
1895	IS	G/G	C/T	A/C	A/A	C/C	A/A
1896	IS	G/A	C/T	A/C	A/G	C/A	A/G
1897	IS	G/A	C/T	A/C	A/G	C/A	A/G
1898	IS	A/A	C/C	A/A	A/A	C/A	G/G
1899	IS	A/A	C/C	A/A	A/A	C/C	A/A
1900	IS	G/A	C/T	A/C	A/G	C/A	A/G
1901	IS	A/A	C/C	A/A	A/A	C/C	A/A
1902	IS	A/A	C/C	A/A	A/A	C/C	A/A
1903	IS	A/A	C/C	A/A	A/A	C/C	A/A
1904	IS	G/G	C/T	A/A	A/A	C/A	G/G
1905	IS	G/G	C/T	A/A	A/A	C/A	G/G
1906	IS	A/A	C/T	A/C	A/A	C/C	A/A
1907	IS	G/A	C/T	A/C	A/G	C/A	A/G
1908	IS	G/A	C/T	A/C	A/G	C/A	A/G
1909	IS	A/A	C/C	A/A	A/A	C/A	G/G
1910	IS	A/A	C/C	A/A	A/A	C/C	A/A
1911	IS	A/A	C/C	A/A	A/A	C/C	A/A
1912	IS	A/A	C/C	A/A	A/A	C/A	G/G
1913	IS	A/A	C/C	A/A	A/A	C/C	A/A
1914	IS	A/A	C/C	A/A	A/A	C/C	A/A
1915	IS	G/A	C/T	A/C	A/G	C/A	A/G
1916	IS	A/A	C/C	A/A	A/A	C/A	G/G
1917	IS	A/A	C/C	A/A	A/A	C/C	A/A
1918	IS	G/A	C/T	A/C	A/G	C/A	A/G
1919	IS	G/G	C/T	A/C	A/A	C/C	A/A
1920	IS	A/A	C/C	A/A	A/A	C/C	A/A
1921	IS	G/A	C/T	A/C	A/G	C/A	A/G
1922	IS	A/A	C/C	A/A	A/A	C/C	A/A
1923	IS	G/A	C/T	A/C	A/G	C/A	A/G
1924	IS	A/A	C/C	A/A	A/A	C/A	G/G
1925	IS	G/A	C/T	A/C	A/G	C/A	A/G
1926	IS	A/A	C/C	A/A	A/A	C/C	A/A
1927	IS	G/A	C/T	A/C	A/A	C/C	A/A
1928	IS	A/A	C/C	A/A	A/A	C/A	A/G
1929	IS	A/A	C/C	A/A	A/A	C/C	A/A
1930	IS	A/A	C/C	A/A	A/A	C/A	A/G
1931	IS	A/A	C/C	A/A	A/A	C/A	A/G
1932	IS	G/A	C/T	A/C	A/A	C/A	A/G
1933	IS	A/A	C/C	A/A	A/A	C/A	A/G
1934	IS	A/A	C/C	A/A	A/A	C/A	A/G
1935	IS	A/A	C/C	A/A	A/A	C/C	A/A
1936	IS	G/G	C/T	A/C	A/A	C/C	A/A
1937	IS	G/A	C/T	A/C	A/G	C/A	A/G
1938	IS	G/A	C/T	A/C	A/G	C/A	A/G
1939	IS	A/A	C/C	A/A	A/A	C/C	A/A
1940	IS	G/A	C/T	A/C	A/G	C/A	A/G
1941	IS	A/A	C/C	A/A	A/A	C/C	A/A
1942	IS	A/A	C/C	A/A	A/A	C/C	A/A
1943	IS	A/A	C/C	A/A	A/A	C/C	A/A
1944	IS	G/A	C/T	A/C	A/A	C/A	A/G
1945	IS	A/A	C/C	A/A	A/A	C/A	A/G
1946	IS	A/A	C/C	A/A	A/A	C/A	A/G
1947	IS	G/A	C/T	A/C	A/G	C/A	A/G
1948	IS	G/A	C/T	A/C	A/G	C/A	A/G
1949	IS	G/G	C/T	A/C	A/A	C/C	A/A
1950	IS	G/A	C/T	A/C	A/A	C/C	A/A
1951	IS	A/A	C/C	A/A	A/A	C/A	A/G
1952	IS	G/A	C/T	A/C	A/G	C/A	A/G
1953	IS	A/A	C/C	A/A	A/A	C/A	A/G
1954	IS	A/A	C/C	A/A	A/A	C/A	A/G
1955	IS	A/A	C/C	A/A	A/A	C/A	A/G
1956	IS	G/A	C/T	A/C	A/A	C/A	A/G
1957	IS	A/A	C/C	A/A	A/A	C/C	A/A
1958	IS	G/A	C/T	A/C	A/A	C/A	A/G
1959	IS	A/A	C/C	A/A	A/A	C/A	A/G
1960	IS	G/A	C/T	A/A	A/A	C/C	A/A
1961	IS	A/A	C/C	A/A	A/A	C/C	A/A
1962	IS	G/A	C/T	A/C	A/G	C/A	A/G
1963	IS	G/A	C/T	A/C	A/A	C/A	A/G
1964	IS	G/A	C/T	A/C	A/A	C/C	A/A
1965	IS	G/A	C/T	A/C	A/A	C/C	A/A
1966	IS	A/A	C/C	A/A	A/A	C/A	A/G
1967	IS	G/A	C/T	A/C	A/G	C/A	A/G
1968	IS	A/A	C/C	A/A	A/A	C/C	A/A
1969	IS	G/A	C/T	A/C	A/G	C/A	A/G
1970	IS	G/A	C/T	A/C	A/G	C/A	A/G
1971	IS	G/A	C/T	A/C	A/G	C/A	A/G
1972	IS	A/A	C/T	A/A	G/G	C/A	A/G
1973	IS	G/A	C/T	A/C	A/G	C/A	A/G
1974	IS	A/A	C/C	A/A	A/A	C/C	A/A
1975	IS	G/A	C/T	A/C	A/G	C/A	A/G
1976	IS	A/A	C/C	A/A	A/A	C/C	A/A
1977	IS	A/A	C/C	A/A	A/A	C/C	A/A
1978	IS	G/A	C/T	A/C	A/G	C/A	A/G
1979	IS	G/A	C/T	A/C	A/G	C/A	A/G
1980	IS	A/A	C/C	A/A	A/A	C/C	A/A
1981	IS	G/A	C/T	A/C	A/G	C/A	A/G
1982	IS	A/A	C/C	A/A	A/A	C/C	A/A
1983	IS	G/A	C/T	A/A	A/A	C/C	A/A
1984	IS	G/A	C/T	A/C	A/G	C/A	A/G
1985	IS	G/A	C/T	A/C	A/G	C/A	A/G
1986	IS	G/G	C/T	C/C	A/A	C/C	A/A
1987	IS	G/A	C/T	A/C	A/G	C/A	A/G
1988	IS	G/A	C/T	A/C	A/A	C/A	A/G
1989	IS	A/A	C/C	A/A	A/A	C/A	A/G
1990	IS	G/A	C/T	A/C	A/G	C/A	A/G
1991	IS	A/A	C/C	A/A	A/A	C/A	A/G
1992	IS	G/A	C/T	A/C	A/G	C/A	A/G
1993	IS	G/A	C/T	A/C	A/G	C/A	A/G
1994	IS	G/A	C/T	A/C	A/G	C/A	A/G
1995	IS	A/A	C/C	A/A	A/A	C/C	A/A
1996	IS	A/A	C/C	A/A	A/A	C/C	A/A
1997	IS	A/A	C/C	A/A	A/A	C/A	A/G
1998	IS	A/A	C/T	A/C	A/A	C/A	A/G
1999	IS	G/A	C/T	A/C	A/A	C/A	A/G
[truncated: 270 more rows]
